# Supplementary material for: Genomic and Genetic Diversity within the Pseudomonas fluorescens Complex
Source: PLoS One. 2016 Feb 25;11(2):e0150183. doi: 10.1371/journal.pone.0150183 (PMC4767706; doi:10.1371/journal.pone.0150183)
Supplement: S2 File — Colored boxes indicate the presence of a protein within a strain according to the assigned group color used in this work. White boxes indicate the absence of a protein within a strain. (XLSX) [file pone.0150183.s005.xlsx]

## Sheet: Sheet1
		BIOCONTROL
	Cluster	DAPG biosynthesis									Phenazine biosynthesis											Pyrrolnitrin biosynthesis					2-hexyl, 5-propyl resorcinol biosynthesis						Pyoluteorin biosynthesis
	Protein	PhlA	PhlB	PhlC	PhlD	PhlE	PhlF	PhlG	PhlH		PhzA	PhzB	PhzC	PhzD	PhzE	PhzF	PhzG	PhzO	PhzI	PhzR		PrnA	PrnB	PrnC	PrnD		DarR	DarS	DarC	DarB	DarA		PltA	PltB	PltC	PltD	PltE	PltF	PltG	PltI	PltJ	PltK	PltL	PltM	PltN	PltO	PltP	PltR	PltZ
P. mandelii	P. sp. GM21	0	0	0	0	1	0	0	0		0	0	0	0	0	0	0	0	0	1		0	0	0	0		1	1	0	0	0		0	0	0	0	0	0	0	0	0	0	0	0	0	1	0	0	0
	P. sp. URMO17WK12:I12	0	0	0	0	0	0	0	0		0	0	0	0	0	0	0	0	0	1		0	0	0	0		1	1	0	0	0		0	0	0	0	0	0	0	0	0	0	0	0	0	1	0	0	0
	P. sp. GM41 (2012)	0	0	0	0	0	0	0	0		0	0	0	0	0	0	0	0	0	1		0	0	0	0		1	1	0	0	0		0	0	0	0	0	0	0	0	0	0	0	0	0	0	0	0	0
	P. mandelii JR-1	0	0	0	0	0	0	0	0		0	0	0	0	0	0	0	0	0	1		0	0	0	0		1	1	0	0	0		0	0	0	0	0	0	0	0	0	0	0	0	0	1	0	0	0
	P. fluorescens NCIMB 11764	0	0	0	0	1	0	0	0		0	0	0	0	0	0	0	0	0	1		0	0	0	0		1	1	0	0	0		0	0	0	0	0	0	0	0	0	0	0	0	0	1	0	0	0
	P. sp. GM67	0	0	0	0	0	0	0	0		0	0	0	0	0	0	0	0	0	1		0	0	0	0		1	1	0	0	0		0	0	0	0	0	0	0	0	0	0	0	0	0	1	0	0	0
	P. sp. GM60	0	0	0	0	1	0	0	0		0	0	0	0	0	0	0	0	0	1		0	0	0	0		1	1	0	0	0		0	0	0	0	0	0	0	0	0	0	0	0	0	1	0	0	0
	P. sp. GM50	0	0	0	0	0	1	0	0		0	0	0	0	0	0	0	0	0	1		0	0	0	0		1	1	0	0	0		0	0	0	0	0	0	0	0	0	0	0	0	0	1	0	0	0
	P. sp. GM102	0	0	0	0	0	0	0	0		0	0	0	0	0	0	0	0	0	1		0	0	0	0		1	1	0	0	0		0	0	0	0	0	0	0	0	0	0	0	0	0	1	0	0	0
	P. sp. GM79	0	0	0	0	0	0	0	0		0	0	0	0	0	0	0	0	0	1		0	0	0	0		1	1	0	0	0		0	1	1	0	0	0	1	0	0	0	0	0	0	1	0	0	0
	P. sp. QTF5	0	0	0	0	0	0	0	0		0	0	0	0	0	0	0	0	0	1		0	0	0	0		1	1	0	0	0		0	1	1	0	0	0	0	0	0	0	0	0	0	1	0	0	0
	P. sp. GM18	0	0	0	0	0	0	0	0		0	0	0	0	0	0	0	0	0	1		0	0	0	0		1	1	0	0	0		0	0	0	0	0	0	0	0	0	0	0	0	0	1	0	0	0
	P. sp. 45MFCol3.1	0	0	0	0	0	0	0	0		0	0	0	0	0	0	0	0	0	1		0	0	0	0		1	1	0	0	0		0	0	0	0	0	0	0	0	0	0	0	0	0	1	0	0	0
	P. umsongensis 20MFCvi1.1	0	0	0	0	1	0	0	0		0	0	0	0	0	0	0	0	0	1		0	0	0	0		1	1	0	0	0		0	0	0	0	0	0	0	0	0	0	0	0	0	1	0	0	0
	P. sp. 35MFCvi1.1	0	0	0	0	1	0	0	0		0	0	0	0	0	0	0	0	0	1		0	0	0	0		1	1	0	0	0		0	0	0	0	0	0	0	0	0	0	0	0	0	1	0	0	0
	P. umsongensis UNC430CL58Col	0	0	0	0	0	0	0	0		0	0	0	0	0	0	0	0	0	1		0	0	0	0		1	1	0	0	0		0	0	0	0	0	0	0	0	0	0	0	0	0	1	0	0	0
	P. mandelii 36MFCvi1.1	0	0	0	0	0	0	0	0		0	0	0	0	0	0	0	0	0	1		0	0	0	0		1	1	0	0	0		0	0	0	0	0	0	0	0	0	0	0	0	0	1	0	0	0
P. jessenii	P. sp. GM48	0	0	0	0	1	0	0	0		0	0	0	0	0	0	0	0	0	1		0	0	0	0		1	1	0	0	0		0	0	0	0	0	0	0	0	0	0	0	0	0	1	0	0	0
	P. sp. GM49	0	0	0	0	0	0	0	0		0	0	0	0	0	0	0	0	0	1		0	0	0	0		1	1	0	0	0		0	0	0	0	0	0	0	0	0	0	0	0	0	1	0	0	0
	P. sp. GM74	0	0	0	0	0	0	0	0		0	0	0	0	0	0	0	0	0	1		0	0	0	0		1	1	0	0	0		0	0	0	0	0	0	0	0	0	0	0	0	0	1	0	0	0
	P. sp. GM33	0	0	0	0	0	1	0	0		0	0	0	0	0	0	0	0	0	1		0	0	0	0		1	1	0	0	0		0	0	0	0	0	0	0	0	0	0	0	0	0	1	0	0	0
	P. sp. GM55	0	0	0	0	0	0	0	0		0	0	0	0	0	0	0	0	0	1		0	0	0	0		1	1	0	0	0		0	1	1	0	0	0	0	0	0	0	0	0	0	1	0	0	0
	P. sp. G5 (2012)	0	0	0	0	0	0	0	0		0	0	0	0	0	0	0	0	0	1		0	0	0	0		1	1	0	0	0		0	1	1	0	0	0	0	0	0	0	0	0	0	1	0	0	0
	P. sp. UW4	0	0	0	0	0	0	0	0		0	0	0	0	0	0	0	0	0	1		0	0	0	0		1	1	0	0	0		0	0	0	0	0	0	0	0	0	0	0	0	0	1	0	0	0
	P. sp. GM78	0	0	0	0	0	0	0	0		0	0	0	0	0	0	0	0	0	1		0	0	0	0		1	1	0	0	0		0	0	0	0	0	0	0	0	0	0	0	0	0	1	0	0	0
P. koreensis	P. sp. GM16	0	0	0	0	0	1	0	0		0	0	0	0	0	0	0	0	0	1		0	0	0	0		1	1	0	0	0		0	0	0	0	0	0	0	0	0	0	0	0	0	1	0	0	0
	P. sp. GM24	0	0	0	0	0	1	0	0		0	0	0	0	0	0	0	0	0	1		0	0	0	0		1	1	0	0	0		0	0	0	0	0	0	0	0	0	0	0	0	0	1	0	0	0
	P. fluorescens NZ011	0	0	0	0	0	0	0	0		0	0	0	0	0	0	0	0	0	1		0	0	0	0		1	1	0	0	0		0	0	0	0	0	0	0	0	0	0	0	0	0	1	0	0	0
	P. sp. GM80	0	0	0	0	0	0	0	0		0	0	0	0	0	1	0	0	0	1		0	0	0	0		1	1	0	0	0		0	0	0	0	0	0	0	0	0	0	0	0	0	1	0	0	0
	P. sp. R62	0	0	0	0	0	0	0	0		0	0	0	0	0	0	0	0	0	1		0	0	0	0		1	1	0	0	0		0	0	0	0	0	0	0	0	0	0	0	0	0	1	0	0	0
	P. fluorescens Pf0-1	0	0	0	0	0	0	0	0		0	0	0	0	0	0	0	0	0	1		0	0	0	0		1	1	0	0	0		0	0	0	0	0	0	0	0	0	0	0	0	0	1	0	0	0
	P. sp. GM25	0	0	0	0	0	0	0	0		0	0	0	0	0	0	0	0	0	1		0	0	0	0		1	1	0	0	0		0	0	0	0	0	0	0	0	0	0	0	0	0	1	0	0	0
	P. sp. H1h	0	0	0	0	0	0	0	0		0	0	0	0	0	0	0	0	0	1		0	0	0	0		1	1	0	0	0		0	0	0	0	0	0	0	0	0	0	0	0	0	1	0	0	0
	P. fluorescens R124	0	0	0	0	0	0	0	0		0	0	0	0	0	0	0	0	0	1		0	0	0	0		1	1	0	0	0		0	0	0	0	0	0	0	0	0	0	0	0	0	1	0	0	0
	P. sp. GM30	0	0	0	0	0	1	0	0		0	0	0	0	0	0	0	0	0	1		0	0	0	0		1	1	0	0	0		0	0	0	0	0	0	0	0	0	0	0	0	0	1	0	0	0
	P. sp. URIL14HWK12:I6	0	0	0	0	0	0	0	0		0	0	0	0	0	0	0	0	0	1		0	0	0	0		1	1	0	0	0		0	0	0	0	0	0	0	0	0	0	0	0	0	1	0	0	0
P. corrugata	P. fluorescens Q2-87	1	1	1	1	1	1	1	1		0	0	0	0	0	0	0	0	0	1		0	0	0	0		1	1	0	0	0		0	0	0	0	0	0	0	0	0	0	0	0	0	1	0	0	0
	P. brassicacearum DF41	0	0	0	0	0	0	0	0		0	0	0	0	0	0	0	0	0	1		0	0	0	0		1	1	0	0	0		0	0	0	0	0	0	0	0	0	0	0	0	0	0	1	0	0
	P. corrugata CFBP 5454	0	0	0	0	0	0	0	0		0	0	0	0	0	0	0	0	0	1		0	0	0	0		1	1	0	0	0		0	1	1	0	0	0	0	0	0	0	0	0	0	1	1	0	0
	P. fluorescens Pf29Arp	0	0	0	0	0	0	0	0		0	0	0	0	0	0	0	0	0	1		0	0	0	0		1	1	0	0	0		0	0	0	0	0	0	0	0	0	0	0	0	0	1	0	0	0
	P. brassicacearum NFM421	1	1	1	1	1	1	1	1		0	0	0	0	0	0	0	0	0	1		0	0	0	0		1	1	0	0	0		0	0	0	0	0	0	0	0	0	0	0	0	0	1	0	0	0
	P. fluorescens F113	1	1	1	1	1	1	1	1		0	0	0	0	0	0	0	0	0	1		0	0	0	0		1	1	0	0	0		0	0	0	0	0	0	0	0	0	0	0	0	0	1	0	0	0
	P. fluorescens S12	1	1	1	1	1	1	1	1		0	0	0	0	0	0	0	0	0	1		0	0	0	0		1	1	0	0	0		0	0	0	0	0	0	0	0	0	0	0	0	0	1	0	0	0
	P. sp. CFII68	1	1	1	1	1	1	1	1		0	0	0	0	0	0	0	0	0	1		0	0	0	0		1	1	0	0	0		0	0	0	0	0	0	0	0	0	0	0	0	0	1	0	0	0
	P. brassicacearum 51MFCvi2.1	1	1	1	1	1	1	1	1		0	0	0	0	0	0	0	0	0	1		0	0	0	0		1	1	0	0	0		0	0	0	0	0	0	0	0	0	0	0	0	0	1	0	0	0
	P. sp. URIL14HWK12:I7	1	1	1	1	1	1	1	1		0	0	0	0	0	0	0	0	0	1		0	0	0	0		1	1	0	0	0		0	0	0	0	0	0	0	0	0	0	0	0	0	1	0	0	0
	P. fluorescens Q8r1-96	1	1	1	1	1	1	1	1		0	0	0	0	0	0	0	0	0	1		0	0	0	0		1	1	0	0	0		0	0	0	0	0	0	0	0	0	0	0	0	0	1	0	0	0
	P. fluorescens Wood1R	1	1	1	1	1	1	1	1		0	0	0	0	0	0	0	0	0	1		0	0	0	0		1	1	0	0	0		0	0	0	0	0	0	0	0	0	0	0	0	0	1	0	0	0
P. fluorescens	P. fluorescens BRIP34879	0	0	0	0	0	0	0	0		0	0	0	0	0	0	0	0	0	1		0	0	0	0		1	1	0	0	0		0	0	0	0	0	0	0	0	0	0	0	0	0	1	0	0	0
	P. poae RE*1-1-14	0	0	0	0	0	0	0	0		0	0	0	0	0	0	0	0	0	1		0	0	0	0		1	1	0	0	0		0	0	0	0	0	0	0	0	0	0	0	0	0	1	0	0	0
	P. extremaustralis 14-3	0	0	0	0	1	0	0	0		0	0	0	0	0	0	0	0	0	1		0	0	0	0		1	1	0	0	0		0	0	0	0	0	0	0	0	0	0	0	0	0	0	1	0	0
	P. fluorescens NZ007	0	0	0	0	0	0	0	0		0	0	0	0	0	0	0	0	0	1		0	0	0	0		1	1	0	0	0		0	0	0	0	0	0	0	0	0	0	0	0	0	1	0	0	0
	P. fluorescens A506	0	0	0	0	0	0	0	0		0	0	0	0	0	0	0	0	0	1		0	0	0	0		1	1	0	0	0		0	0	0	0	0	0	0	0	0	0	0	0	0	1	0	0	0
	P. sp. CFT9	0	0	0	0	0	0	0	0		0	0	0	0	0	0	0	0	0	1		0	0	0	0		1	1	0	0	0		0	0	0	0	0	0	0	0	0	0	0	0	0	1	0	0	0
	P. sp. CF150	0	0	0	0	0	0	0	0		0	0	0	0	0	0	0	0	0	1		0	0	0	0		1	1	0	0	0		0	0	0	0	0	0	0	0	0	0	0	0	0	1	0	0	0
	P. fluorescens FH5	0	0	0	0	0	0	0	0		0	0	0	0	0	0	0	0	0	1		0	0	0	0		1	1	0	0	0		0	0	0	0	0	0	0	0	0	0	0	0	0	1	0	0	0
	P. fluorescens SS101	0	0	0	0	0	0	0	0		0	0	0	0	0	0	0	0	0	1		0	0	0	0		1	1	0	0	0		0	0	0	0	0	0	0	0	0	0	0	0	0	1	0	0	0
	P. synxantha BG33R	0	0	0	0	0	0	0	0		0	0	0	0	0	0	0	0	0	1		0	0	0	0		1	1	0	0	0		0	0	0	0	0	0	0	0	0	0	0	0	0	1	0	0	0
	P. fluorescens BS2	0	0	0	0	0	0	0	0		0	0	0	0	0	0	0	0	0	1		0	0	0	0		1	1	0	0	0		0	0	0	0	0	0	0	0	0	0	0	0	0	1	1	0	0
	P. fluorescens WH6	0	0	0	0	0	0	0	0		0	0	0	0	0	0	0	0	0	1		0	0	0	0		1	1	0	0	0		0	0	0	0	0	0	0	0	0	0	0	0	0	1	1	0	0
	P. tolaasii 6264	0	0	0	0	0	0	0	0		0	0	0	0	0	0	0	0	0	1		0	0	0	0		1	1	0	0	0		0	0	0	0	0	0	0	0	0	0	0	0	0	1	0	0	0
	P. tolaasii PMS117	0	0	0	0	0	0	0	0		0	0	0	0	0	0	0	0	0	1		0	0	0	0		1	1	0	0	0		0	0	0	0	0	0	0	0	0	1	0	0	1	1	0	0	0
	P. sp. TKP	0	0	0	0	0	0	0	0		0	0	0	0	0	0	0	0	0	1		0	0	0	0		1	1	0	0	0		0	0	0	0	0	0	0	0	0	0	0	0	0	1	1	0	0
	P. veronii 1YdBTEX2	0	0	0	0	0	0	0	0		0	0	0	0	0	0	0	0	0	1		0	0	0	0		1	1	0	0	0		0	0	0	0	0	0	0	0	0	0	0	0	0	0	0	0	0
	P. sp. CBZ-4	0	0	0	0	0	0	0	0		0	0	0	0	0	0	0	0	0	1		0	0	0	0		1	1	0	0	0		0	0	0	0	0	0	0	0	0	0	0	0	0	1	1	0	0
	P. fluorescens SBW25	0	0	0	0	0	0	0	0		0	0	0	0	0	0	0	0	0	1		0	0	0	0		1	1	0	0	0		0	0	0	0	0	0	0	0	0	0	0	0	0	1	1	0	0
	P. sp. CHM02	0	0	0	0	0	0	0	0		0	0	0	0	0	0	0	0	0	1		0	0	0	0		1	1	0	0	0		0	0	0	0	0	0	0	0	0	0	0	0	0	1	1	0	0
	P. fluorescens EGD-AQ6	0	0	0	0	0	0	0	0		0	0	0	0	0	0	0	0	0	1		0	0	0	0		1	1	0	0	0		0	0	0	0	0	0	0	0	0	0	0	0	0	1	1	0	0
	P. sp. R81	0	0	0	0	0	0	0	0		0	0	0	0	0	0	0	0	0	1		0	0	0	0		0	1	0	0	0		0	0	0	0	0	0	0	0	0	0	0	0	0	1	1	0	0
	P. fluorescens LMG 5329	0	0	0	0	0	0	0	0		0	0	0	0	0	0	0	0	0	1		0	0	0	0		0	1	0	0	0		0	0	0	0	0	0	0	0	0	0	0	0	0	1	1	0	0
	P. sp. FH1	0	0	0	0	0	0	0	0		0	0	0	0	0	0	0	0	0	1		0	0	0	0		1	1	0	0	0		0	0	0	0	0	0	0	0	0	0	0	0	0	1	1	0	0
	P. fluorescens NZ052	0	0	0	0	0	0	0	0		0	0	0	0	0	0	0	0	0	1		0	0	0	0		1	1	0	0	0		0	0	0	0	0	0	0	0	0	0	0	0	0	1	1	0	0
	P. sp. 2-92 (2010)	0	0	0	0	0	0	0	0		0	0	0	0	0	0	0	0	0	0		0	0	1	0		1	1	0	0	0		0	0	0	0	0	0	0	0	0	0	0	1	0	1	1	0	0
P. gessardii	P. fluorescens ATCC 17400	0	0	0	0	0	0	0	0		0	0	0	0	0	0	0	0	0	1		0	0	0	0		1	1	0	0	0		0	0	0	0	0	0	0	0	0	0	0	0	0	1	1	0	0
	P. sp. FH4	0	0	0	0	0	0	0	0		0	0	0	0	0	0	0	0	0	1		0	0	0	0		1	1	0	0	0		0	0	0	0	0	0	0	0	0	0	0	0	0	1	1	0	0
	P. sp. UK4	0	0	0	0	0	0	0	0		0	0	0	0	0	0	0	0	0	1		0	0	0	0		1	1	0	0	0		0	0	0	0	0	0	0	0	0	0	0	0	0	1	0	0	0
	P. fluorescens BBc6R8	0	0	0	0	0	0	0	0		0	0	0	0	0	0	0	0	0	1		0	0	0	0		1	1	0	0	0		0	0	0	0	0	0	0	0	0	0	0	0	0	1	0	0	0
	P. sp. Ag1	0	0	0	0	0	0	0	0		0	0	0	0	0	0	0	0	0	1		0	0	0	0		1	1	0	0	0		0	0	0	0	0	0	0	0	0	0	0	0	0	1	0	0	0
	P. sp. PAMC 26793	0	0	0	0	0	0	0	0		0	0	0	0	0	0	0	0	0	1		0	0	0	0		1	1	0	0	0		0	0	0	0	0	0	0	0	0	0	0	0	0	0	1	0	0
	P. sp. PAMC 25886	0	0	0	0	0	0	0	0		0	0	0	0	0	0	0	0	0	1		0	0	0	0		1	1	0	0	0		0	0	0	0	0	0	0	0	0	0	0	0	0	1	0	0	0
P. chlororaphis	P. chlororaphis subsp. aureofaciens 30-84	0	0	0	0	1	0	0	0		1	1	1	1	1	1	1	1	1	1		1	1	1	1		1	1	1	1	1		0	0	0	0	0	0	0	0	0	0	0	1	0	1	0	0	0
	P. sp. GM17	0	0	0	0	1	0	0	0		1	1	1	1	1	1	1	0	1	1		1	1	1	1		1	1	1	1	1		0	0	0	0	0	0	0	0	0	0	0	1	0	1	0	0	0
	P. chlororaphis HT66	0	0	0	0	1	0	0	0		1	1	1	1	1	1	1	0	1	1		0	0	0	0		1	1	0	0	0		0	0	0	0	0	0	0	0	0	0	0	0	0	1	0	0	0
	P. chlororaphis subsp. aurantiaca PB-St2	0	0	0	0	1	0	0	0		1	1	1	1	1	1	1	1	1	1		1	1	1	1		1	1	1	1	1		0	0	0	0	0	0	0	0	0	0	0	1	0	1	0	0	0
	P. chlororaphis subsp. chlororaphis GP72	0	0	0	0	1	0	0	0		1	1	1	1	1	1	1	1	1	1		1	1	1	1		1	1	1	1	1		0	0	0	0	0	0	0	0	0	0	0	1	0	1	0	0	0
	P. chlororaphis O6	0	0	0	0	1	0	0	0		1	1	1	1	1	1	1	1	1	1		1	1	1	1		1	1	1	1	1		0	0	0	0	0	0	0	0	0	0	0	1	0	1	0	0	0
	P. chlororaphis YL-1	0	0	0	0	1	0	0	0		1	1	1	1	1	1	1	1	1	1		1	1	1	1		1	1	1	1	1		0	0	0	0	0	0	0	0	0	0	0	1	0	1	0	0	0
P. protegens	P. sp. CMAA1215	0	1	1	1	1	1	0	1		1	1	0	1	1	1	1	0	1	1		1	0	1	1		1	1	0	0	0		1	1	1	1	1	1	1	1	1	1	1	1	1	1	1	1	1
	P. fluorescens NZI7	1	1	1	1	1	1	1	1		0	0	0	0	0	0	0	0	0	0		0	0	0	0		1	1	0	0	0		0	0	0	0	0	0	0	0	0	0	0	0	0	1	0	0	0
	P. sp. PH1b	0	0	0	1	1	0	0	0		1	1	1	1	1	1	1	0	1	1		0	0	1	0		1	1	0	0	0		1	1	1	1	1	1	1	1	1	1	1	1	1	1	1	1	1
	P. protegens Pf-5	1	1	1	1	1	1	1	1		0	0	0	0	0	0	0	0	0	0		1	1	1	1		1	1	0	0	0		1	1	1	1	1	1	1	1	1	1	1	1	1	1	1	1	1
	P. fluorescens Wayne1	1	1	1	1	1	1	1	1		0	0	0	0	0	0	0	0	0	0		1	1	1	0		0	0	0	0	0		1	1	1	1	1	1	0	1	1	1	1	1	1	1	1	1	1
	P. protegens CHA0	1	1	1	1	1	1	1	1		0	0	0	0	0	0	0	0	0	0		1	1	1	1		1	1	0	0	0		1	1	1	1	1	1	1	1	1	1	1	1	1	1	1	1	1
