# Supplementary material for: Genomic and Genetic Diversity within the Pseudomonas fluorescens Complex
Source: PLoS One. 2016 Feb 25;11(2):e0150183. doi: 10.1371/journal.pone.0150183 (PMC4767706; doi:10.1371/journal.pone.0150183)
Supplement: S2 Table — The coloring schema represents the colors as established in this work for the eight phylogenomic groups. (ODS) [file pone.0150183.s007.ods]

## Sheet: clustering_results
Num	TID	Reference_partition	Strain_name	OPTSIL_clusters_GBDP_F0.25_T0.132915	OPTSIL_clusters_GBDP_F0.5_T0.036109	OPTSIL_clusters_GBDP_F0.5_T0.024541	OPTSIL_clusters_ANIb_clusters_F1_T0.152325	OPTSIL_clusters_ANIb_clusters_F0.5_T0.0434	OPTSIL_clusters_ANIb_clusters_F0.5_T0.05	OPTSIL_clusters_ANIb_clusters_F0.5_T0.12511
93	T93	P. mandelii	Pseudomonas_fluorescens_NCIMB_11764	7	68	74	0	11	8	1
40	T40	P. mandelii	Pseudomonas_mandelii_36MFCvi11	7	29	25	0	0	0	1
66	T66	P. mandelii	Pseudomonas_mandelii_JR-1	7	43	49	0	8	5	1
12	T12	P. mandelii	Pseudomonas_sp_35MFCvi11	7	29	6	0	0	0	1
50	T50	P. mandelii	Pseudomonas_sp_45MFCol31	7	29	35	0	1	0	1
2	T2	P. mandelii	Pseudomonas_sp_GM102	7	5	7	0	3	1	1
33	T33	P. mandelii	Pseudomonas_sp_GM18	7	15	18	0	2	0	1
5	T5	P. mandelii	Pseudomonas_sp_GM21	7	28	34	0	7	4	1
75	T75	P. mandelii	Pseudomonas_sp_GM41_2012	7	51	57	0	9	6	1
62	T62	P. mandelii	Pseudomonas_sp_GM50	7	40	46	0	3	1	1
17	T17	P. mandelii	Pseudomonas_sp_GM60	7	55	5	0	10	7	1
79	T79	P. mandelii	Pseudomonas_sp_GM67	7	55	61	0	10	7	1
26	T26	P. mandelii	Pseudomonas_sp_GM79	7	9	12	0	4	1	1
68	T68	P. mandelii	Pseudomonas_sp_QTF5	7	45	51	0	5	2	1
73	T73	P. mandelii	Pseudomonas_sp_URMO17WK12-I12	7	50	56	0	6	3	1
19	T19	P. mandelii	Pseudomonas_umsongensis_20MFCvi11	7	29	6	0	0	0	1
23	T23	P. mandelii	Pseudomonas_umsongensis_UNC430CL58Col	7	29	25	0	0	0	1
77	T77	P. jessenii	Pseudomonas_sp_G52012	1	53	59	1	18	15	1
21	T21	P. jessenii	Pseudomonas_sp_GM33	1	6	8	1	13	10	1
81	T81	P. jessenii	Pseudomonas_sp_GM48	1	58	64	1	15	12	1
45	T45	P. jessenii	Pseudomonas_sp_GM49	1	23	29	1	16	13	1
76	T76	P. jessenii	Pseudomonas_sp_GM55	1	52	58	1	17	14	1
31	T31	P. jessenii	Pseudomonas_sp_GM74	1	13	16	1	14	11	1
51	T51	P. jessenii	Pseudomonas_sp_GM78	1	30	36	1	19	16	1
83	T83	P. jessenii	Pseudomonas_sp_UW4	1	59	65	1	12	9	0
13	T13	P. koreensis	Pseudomonas_fluorescens_NZ011	3	2	2	2	21	18	2
70	T70	P. koreensis	Pseudomonas_sp_GM16	3	48	54	2	20	17	2
28	T28	P. koreensis	Pseudomonas_sp_GM24	3	48	54	2	20	17	2
54	T54	P. koreensis	Pseudomonas_sp_GM80	3	32	38	2	22	19	2
89	T89	P. koreensis	Pseudomonas_sp_R62	3	63	69	2	23	20	2
35	T35	P. koreensis	Pseudomonas_fluorescens_Pf0-1	3	16	20	3	29	26	2
67	T67	P. koreensis	Pseudomonas_fluorescens_R124	3	44	50	3	26	23	2
48	T48	P. koreensis	Pseudomonas_sp_GM25	3	26	32	3	28	25	2
58	T58	P. koreensis	Pseudomonas_sp_GM30	3	35	41	3	25	22	2
49	T49	P. koreensis	Pseudomonas_sp_H1h	3	27	33	3	27	24	2
85	T85	P. koreensis	Pseudomonas_sp_URIL14HWK12-I6	3	61	67	3	24	21	2
94	T94	P. corrugata	Pseudomonas_brassicacearum_51MFCVI21	8	69	75	4	30	27	3
39	T39	P. corrugata	Pseudomonas_brassicacearum_DF41	8	19	23	4	35	30	3
52	T52	P. corrugata	Pseudomonas_brassicacearum_NFM421	8	69	75	4	30	27	3
71	T71	P. corrugata	Pseudomonas_corrugata_CFBP_5454	8	49	55	4	37	32	3
4	T4	P. corrugata	Pseudomonas_fluorescens_F113	8	20	24	4	33	28	3
38	T38	P. corrugata	Pseudomonas_fluorescens_Pf29Arp	8	18	22	4	36	31	3
84	T84	P. corrugata	Pseudomonas_fluorescens_Q2-87	8	60	66	4	34	29	3
86	T86	P. corrugata	Pseudomonas_fluorescens_Q8r1-96	8	69	75	4	30	27	3
34	T34	P. corrugata	Pseudomonas_fluorescens_S12	8	17	19	4	32	28	3
16	T16	P. corrugata	Pseudomonas_fluorescens_Wood1R	8	69	75	4	30	27	3
37	T37	P. corrugata	Pseudomonas_sp_CFII68	8	17	21	4	31	28	3
36	T36	P. corrugata	Pseudomonas_sp_URIL14HWK12-I7	8	69	75	4	30	27	3
61	T61	P. fluorescens	Pseudomonas_extremaustralis_14-3_substr_14-3b	6	39	45	5	47	42	4
72	T72	P. fluorescens	Pseudomonas_fluorescens_A506	6	65	71	5	52	47	4
63	T63	P. fluorescens	Pseudomonas_fluorescens_BRIP34879	6	41	47	5	55	50	4
10	T10	P. fluorescens	Pseudomonas_fluorescens_BS2	6	1	1	5	46	41	4
74	T74	P. fluorescens	Pseudomonas_fluorescens_EGD-AQ6	6	67	73	5	41	36	4
88	T88	P. fluorescens	Pseudomonas_fluorescens_FH5	6	65	71	5	52	47	4
53	T53	P. fluorescens	Pseudomonas_fluorescens_LMG_5329	6	31	37	5	40	35	4
47	T47	P. fluorescens	Pseudomonas_fluorescens_NZ007	6	25	31	5	51	46	4
59	T59	P. fluorescens	Pseudomonas_fluorescens_NZ052	6	36	42	5	38	33	4
41	T41	P. fluorescens	Pseudomonas_fluorescens_SBW25	6	21	26	5	43	38	4
78	T78	P. fluorescens	Pseudomonas_fluorescens_SS101	6	54	60	5	53	48	4
65	T65	P. fluorescens	Pseudomonas_fluorescens_WH6	6	42	48	5	45	40	4
42	T42	P. fluorescens	Pseudomonas_poae_RE_1_1_14	6	41	47	5	55	50	4
29	T29	P. fluorescens	Pseudomonas_sp_2-9_22010	6	11	14	5	39	34	4
22	T22	P. fluorescens	Pseudomonas_sp_CBZ-4	6	7	9	5	44	39	4
90	T90	P. fluorescens	Pseudomonas_sp_CF150	6	65	71	5	52	47	4
18	T18	P. fluorescens	Pseudomonas_sp_CFT9	6	65	71	5	52	47	4
8	T8	P. fluorescens	Pseudomonas_sp_CHM02	6	56	62	5	42	37	4
15	T15	P. fluorescens	Pseudomonas_sp_FH1	6	4	4	5	40	35	4
92	T92	P. fluorescens	Pseudomonas_sp_R81	6	67	73	5	41	36	4
27	T27	P. fluorescens	Pseudomonas_sp_TKP	6	10	13	5	49	44	4
55	T55	P. fluorescens	Pseudomonas_synxantha_BG33R	6	33	39	5	54	49	4
3	T3	P. fluorescens	Pseudomonas_tolaasii_6264	6	12	15	5	50	45	4
30	T30	P. fluorescens	Pseudomonas_tolaasii_PMS117	6	12	15	5	50	45	4
56	T56	P. fluorescens	Pseudomonas_veronii_1YdBTEX2	6	34	40	5	48	43	4
57	T57	P. gessardii	Pseudomonas_fluorescens_BBc6R8	2	46	52	6	56	51	5
69	T69	P. gessardii	Pseudomonas_sp_Ag1	2	46	52	6	56	51	5
87	T87	P. gessardii	Pseudomonas_sp_PAMC_25886	2	62	68	6	58	53	5
60	T60	P. gessardii	Pseudomonas_sp_PAMC_26793	2	38	44	6	57	52	5
32	T32	P. gessardii	Pseudomonas_fluorescens_ATCC_17400	2	14	17	6	60	55	5
7	T7	P. gessardii	Pseudomonas_sp_FH4	2	47	53	6	59	54	5
46	T46	P. gessardii	Pseudomonas_sp_UK4	2	24	30	6	61	56	5
6	T6	P. chlororaphis	Pseudomonas_chlororaphis_30-84	4	37	43	7	64	59	6
25	T25	P. chlororaphis	Pseudomonas_chlororaphis_HT66	4	8	11	7	63	58	6
9	T9	P. chlororaphis	Pseudomonas_chlororaphis_O6	4	64	70	7	62	57	6
24	T24	P. chlororaphis	Pseudomonas_chlororaphis_subsp_aurantiaca_PB-St2	4	64	10	7	62	57	6
11	T11	P. chlororaphis	Pseudomonas_chlororaphis_subsp_chlororaphis_GP72	4	64	70	7	62	57	6
82	T82	P. chlororaphis	Pseudomonas_chlororaphis_YL-1	4	64	70	7	62	57	6
44	T44	P. chlororaphis	Pseudomonas_sp_GM17	4	37	28	7	64	59	6
91	T91	P. protegens	Pseudomonas_sp_CMAA1215	5	66	72	8	68	63	7
1	T1	P. protegens	Pseudomonas_fluorescens_NZI7	5	0	0	8	66	61	7
64	T64	P. protegens	Pseudomonas_fluorescens_Wayne1	5	57	63	8	65	60	7
80	T80	P. protegens	Pseudomonas_protegens_CHA0	5	57	63	8	65	60	7
20	T20	P. protegens	Pseudomonas_protegens_Pf-5	5	57	63	8	65	60	7
43	T43	P. protegens	Pseudomonas_sp_PH1b	5	22	27	8	67	62	7
14	T14	P. aeruginosa	Pseudomonas_aeruginosa_PAO1 (outgroup)	0	3	3
