# Supplementary material for: Genomic and Genetic Diversity within the Pseudomonas fluorescens Complex
Source: PLoS One. 2016 Feb 25;11(2):e0150183. doi: 10.1371/journal.pone.0150183 (PMC4767706; doi:10.1371/journal.pone.0150183)
Supplement: S3 Table — Values for the reciprocal ANIb, TETRA and dDDH calculations between all the strains of the P. fluorescens complex used in this work. (XLSX) [file pone.0150183.s008.xlsx]

## Sheet: Hoja1
ANIb/TETRA					% dDDH
Query	Subject	ANIb	TETRA		Query	Subject	GGD	dDDH	CI.dDDH	Probability_for_same_species
P_aeruginosa_PAO1	P_brassicacearum_51MFCvi2_1	0.815875	0.915247		Pseudomonas_fluorescens_NZI7	Pseudomonas_sp_GM102	0.168412	25.8	2.41067	0.01
P_aeruginosa_PAO1	P_brassicacearum_DF41	0.819125	0.912221		Pseudomonas_fluorescens_NZI7	Pseudomonas_tolaasii_6264	0.167443	25.9	2.41222	0.02
P_aeruginosa_PAO1	P_brassicacearum_NFM421	0.819863	0.913812		Pseudomonas_fluorescens_NZI7	Pseudomonas_fluorescens_F113	0.163438	26.5	2.41845	0.02
P_aeruginosa_PAO1	P_chlororaphis_subsp_aureofaciens_30-84	0.822036	0.954137		Pseudomonas_fluorescens_NZI7	Pseudomonas_sp_GM21	0.170701	25.5	2.40694	0.01
P_aeruginosa_PAO1	P_chlororaphis_HT66	0.820705	0.956237		Pseudomonas_fluorescens_NZI7	Pseudomonas_chlororaphis_30-84	0.145138	29.5	2.44355	0.08
P_aeruginosa_PAO1	P_chlororaphis_O6	0.817056	0.956614		Pseudomonas_fluorescens_NZI7	Pseudomonas_sp_FH4	0.169335	25.7	2.40917	0.01
P_aeruginosa_PAO1	P_chlororaphis_YL-1	0.822738	0.955517		Pseudomonas_fluorescens_NZI7	Pseudomonas_sp_CHM02	0.170744	25.5	2.40687	0.01
P_aeruginosa_PAO1	P_chlororaphis_subsp_aurantiaca_PB-St2	0.821107	0.956542		Pseudomonas_fluorescens_NZI7	Pseudomonas_chlororaphis_O6	0.145536	29.4	2.44306	0.08
P_aeruginosa_PAO1	P_chlororaphis_subsp_chlororaphis_GP72	0.823593	0.955501		Pseudomonas_fluorescens_NZI7	Pseudomonas_fluorescens_BS2	0.174007	25	2.40139	0.01
P_aeruginosa_PAO1	P_corrugata_CFBP_5454	0.816894	0.905085		Pseudomonas_fluorescens_NZI7	Pseudomonas_chlororaphis_subsp_chlororaphis_GP72	0.145139	29.5	2.44355	0.08
P_aeruginosa_PAO1	P_extremaustralis_14-3	0.815187	0.926211		Pseudomonas_fluorescens_NZI7	Pseudomonas_sp_35MFCvi11	0.167039	26	2.41286	0.02
P_aeruginosa_PAO1	P_fluorescens_A506	0.818721	0.892507		Pseudomonas_fluorescens_NZI7	Pseudomonas_fluorescens_NZ011	0.171699	25.3	2.40528	0.01
P_aeruginosa_PAO1	P_fluorescens_ATCC_17400	0.81354	0.910065		Pseudomonas_fluorescens_NZI7	Pseudomonas_aeruginosa_PAO1	0.20211	21.7	2.34693	0
P_aeruginosa_PAO1	P_fluorescens_BBc6R8	0.813431	0.932594		Pseudomonas_fluorescens_NZI7	Pseudomonas_sp_FH1	0.172725	25.2	2.40356	0.01
P_aeruginosa_PAO1	P_fluorescens_BRIP34879	0.814906	0.914369		Pseudomonas_fluorescens_NZI7	Pseudomonas_fluorescens_Wood1R	0.1604	27	2.423	0.03
P_aeruginosa_PAO1	P_fluorescens_BS2	0.812535	0.909094		Pseudomonas_fluorescens_NZI7	Pseudomonas_sp_GM60	0.167536	25.9	2.41207	0.01
P_aeruginosa_PAO1	P_fluorescens_EGD-AQ6	0.811574	0.911452		Pseudomonas_fluorescens_NZI7	Pseudomonas_sp_CFT9	0.171945	25.3	2.40487	0.01
P_aeruginosa_PAO1	P_fluorescens_F113	0.820669	0.914272		Pseudomonas_fluorescens_NZI7	Pseudomonas_umsongensis_20MFCvi11	0.166993	26	2.41293	0.02
P_aeruginosa_PAO1	P_fluorescens_FH5	0.812347	0.893865		Pseudomonas_fluorescens_NZI7	Pseudomonas_protegens_Pf-5	0.0984778	40.3	2.51136	2.92
P_aeruginosa_PAO1	P_fluorescens_LMG_5329	0.811256	0.915318		Pseudomonas_fluorescens_NZI7	Pseudomonas_sp_GM33	0.162209	26.7	2.42031	0.02
P_aeruginosa_PAO1	P_fluorescens_NCIMB_11764	0.808619	0.897834		Pseudomonas_fluorescens_NZI7	Pseudomonas_sp_CBZ-4	0.169569	25.6	2.40879	0.01
P_aeruginosa_PAO1	P_fluorescens_NZ007	0.810749	0.8843		Pseudomonas_fluorescens_NZI7	Pseudomonas_umsongensis_UNC430CL58Col	0.167738	25.9	2.41175	0.01
P_aeruginosa_PAO1	P_fluorescens_NZ011	0.811203	0.868548		Pseudomonas_fluorescens_NZI7	Pseudomonas_chlororaphis_subsp_aurantiaca_PB-St2	0.145428	29.4	2.44319	0.08
P_aeruginosa_PAO1	P_fluorescens_NZ052	0.808906	0.91418		Pseudomonas_fluorescens_NZI7	Pseudomonas_chlororaphis_HT66	0.146405	29.2	2.44198	0.08
P_aeruginosa_PAO1	P_fluorescens_NZI7	0.821673	0.94269		Pseudomonas_fluorescens_NZI7	Pseudomonas_sp_GM79	0.165764	26.2	2.41487	0.02
P_aeruginosa_PAO1	P_fluorescens_Pf0-1	0.817658	0.911016		Pseudomonas_fluorescens_NZI7	Pseudomonas_sp_TKP	0.171048	25.4	2.40636	0.01
P_aeruginosa_PAO1	P_fluorescens_Pf29Arp	0.818604	0.922379		Pseudomonas_fluorescens_NZI7	Pseudomonas_sp_GM24	0.172214	25.3	2.40442	0.01
P_aeruginosa_PAO1	P_fluorescens_Q2-87	0.817033	0.907811		Pseudomonas_fluorescens_NZI7	Pseudomonas_sp_2-9_22010	0.174486	25	2.40056	0.01
P_aeruginosa_PAO1	P_fluorescens_Q8r1-96	0.82001	0.914379		Pseudomonas_fluorescens_NZI7	Pseudomonas_tolaasii_PMS117	0.168647	25.8	2.41029	0.01
P_aeruginosa_PAO1	P_fluorescens_R124	0.815312	0.89965		Pseudomonas_fluorescens_NZI7	Pseudomonas_sp_GM74	0.16352	26.5	2.41833	0.02
P_aeruginosa_PAO1	P_fluorescens_S12	0.817885	0.915762		Pseudomonas_fluorescens_NZI7	Pseudomonas_fluorescens_ATCC_17400	0.16916	25.7	2.40946	0.01
P_aeruginosa_PAO1	P_fluorescens_SBW25	0.814265	0.916342		Pseudomonas_fluorescens_NZI7	Pseudomonas_sp_GM18	0.166263	26.1	2.41408	0.02
P_aeruginosa_PAO1	P_fluorescens_SS101	0.818019	0.891897		Pseudomonas_fluorescens_NZI7	Pseudomonas_fluorescens_S12	0.160129	27	2.42339	0.03
P_aeruginosa_PAO1	P_fluorescens_WH6	0.81253	0.912769		Pseudomonas_fluorescens_NZI7	Pseudomonas_fluorescens_Pf0-1	0.168607	25.8	2.41035	0.01
P_aeruginosa_PAO1	P_fluorescens_Wayne1	0.819988	0.942299		Pseudomonas_fluorescens_NZI7	Pseudomonas_sp_URIL14HWK12-I7	0.163817	26.4	2.41788	0.02
P_aeruginosa_PAO1	P_fluorescens_Wood1R	0.816793	0.916246		Pseudomonas_fluorescens_NZI7	Pseudomonas_sp_CFII68	0.161121	26.8	2.42193	0.02
P_aeruginosa_PAO1	P_mandelii_36MFCvi1_1	0.811584	0.892735		Pseudomonas_fluorescens_NZI7	Pseudomonas_fluorescens_Pf29Arp	0.16538	26.2	2.41546	0.02
P_aeruginosa_PAO1	P_mandelii_JR-1	0.811821	0.896406		Pseudomonas_fluorescens_NZI7	Pseudomonas_brassicacearum_DF41	0.16444	26.4	2.41692	0.02
P_aeruginosa_PAO1	P_poae_RE_1_1_14	0.81804	0.913412		Pseudomonas_fluorescens_NZI7	Pseudomonas_mandelii_36MFCvi11	0.167605	25.9	2.41196	0.01
P_aeruginosa_PAO1	P_protegens_CHA0	0.819049	0.942948		Pseudomonas_fluorescens_NZI7	Pseudomonas_fluorescens_SBW25	0.17321	25.1	2.40274	0.01
P_aeruginosa_PAO1	P_protegens_Pf-5	0.819293	0.943143		Pseudomonas_fluorescens_NZI7	Pseudomonas_poae_RE_1_1_14	0.17142	25.4	2.40575	0.01
P_aeruginosa_PAO1	P_sp_2-92_2010	0.811776	0.911771		Pseudomonas_fluorescens_NZI7	Pseudomonas_sp_PH1b	0.112634	36.4	2.48372	1
P_aeruginosa_PAO1	P_sp_35MFCvi1_1	0.811951	0.894974		Pseudomonas_fluorescens_NZI7	Pseudomonas_sp_GM17	0.145146	29.5	2.44354	0.08
P_aeruginosa_PAO1	P_sp_45MFCol3_1	0.811966	0.896065		Pseudomonas_fluorescens_NZI7	Pseudomonas_sp_GM49	0.162575	26.6	2.41976	0.02
P_aeruginosa_PAO1	P_sp_Ag1	0.812419	0.933406		Pseudomonas_fluorescens_NZI7	Pseudomonas_sp_UK4	0.160275	27	2.42318	0.03
P_aeruginosa_PAO1	P_sp_CBZ-4	0.814091	0.933962		Pseudomonas_fluorescens_NZI7	Pseudomonas_fluorescens_NZ007	0.174173	25	2.4011	0.01
P_aeruginosa_PAO1	P_sp_CF150	0.812978	0.89416		Pseudomonas_fluorescens_NZI7	Pseudomonas_sp_GM25	0.167862	25.9	2.41155	0.01
P_aeruginosa_PAO1	P_sp_CFII68	0.815592	0.916016		Pseudomonas_fluorescens_NZI7	Pseudomonas_sp_H1h	0.168971	25.7	2.40976	0.01
P_aeruginosa_PAO1	P_sp_CFT9	0.812234	0.895583		Pseudomonas_fluorescens_NZI7	Pseudomonas_sp_45MFCol31	0.166112	26.1	2.41432	0.02
P_aeruginosa_PAO1	P_sp_CHM02	0.815102	0.922211		Pseudomonas_fluorescens_NZI7	Pseudomonas_sp_GM78	0.163576	26.5	2.41824	0.02
P_aeruginosa_PAO1	P_sp_CMAA1215	0.820209	0.931181		Pseudomonas_fluorescens_NZI7	Pseudomonas_brassicacearum_subsp_brassicacearum_NFM421	0.162713	26.6	2.41955	0.02
P_aeruginosa_PAO1	P_sp_FH1	0.811085	0.914856		Pseudomonas_fluorescens_NZI7	Pseudomonas_fluorescens_LMG_5329	0.173055	25.1	2.403	0.01
P_aeruginosa_PAO1	P_sp_FH4	0.814547	0.899151		Pseudomonas_fluorescens_NZI7	Pseudomonas_sp_GM80	0.171622	25.3	2.40541	0.01
P_aeruginosa_PAO1	P_sp_G5_2012	0.813824	0.90763		Pseudomonas_fluorescens_NZI7	Pseudomonas_synxantha_BG33R	0.174323	25	2.40085	0.01
P_aeruginosa_PAO1	P_sp_GM102	0.812236	0.87514		Pseudomonas_fluorescens_NZI7	Pseudomonas_veronii_1YdBTEX2	0.166995	26	2.41293	0.02
P_aeruginosa_PAO1	P_sp_GM16	0.811189	0.854396		Pseudomonas_fluorescens_NZI7	Pseudomonas_fluorescens_BBc6R8	0.169722	25.6	2.40854	0.01
P_aeruginosa_PAO1	P_sp_GM17	0.822997	0.953758		Pseudomonas_fluorescens_NZI7	Pseudomonas_sp_GM30	0.167769	25.9	2.4117	0.01
P_aeruginosa_PAO1	P_sp_GM18	0.813226	0.893072		Pseudomonas_fluorescens_NZI7	Pseudomonas_fluorescens_NZ052	0.172152	25.3	2.40452	0.01
P_aeruginosa_PAO1	P_sp_GM21	0.811721	0.86402		Pseudomonas_fluorescens_NZI7	Pseudomonas_sp_PAMC_26793	0.1712	25.4	2.40611	0.01
P_aeruginosa_PAO1	P_sp_GM24	0.811914	0.8557		Pseudomonas_fluorescens_NZI7	Pseudomonas_extremaustralis_14-3_substr_14-3b	0.16874	25.7	2.41014	0.01
P_aeruginosa_PAO1	P_sp_GM25	0.815759	0.909864		Pseudomonas_fluorescens_NZI7	Pseudomonas_sp_GM50	0.166812	26	2.41322	0.02
P_aeruginosa_PAO1	P_sp_GM30	0.816281	0.901635		Pseudomonas_fluorescens_NZI7	Pseudomonas_fluorescens_BRIP34879	0.171422	25.4	2.40574	0.01
P_aeruginosa_PAO1	P_sp_GM33	0.816589	0.911992		Pseudomonas_fluorescens_NZI7	Pseudomonas_fluorescens_Wayne1	0.0980233	40.4	2.51251	3.02
P_aeruginosa_PAO1	P_sp_GM41_2012	0.81157	0.885611		Pseudomonas_fluorescens_NZI7	Pseudomonas_fluorescens_WH6	0.172173	25.3	2.40449	0.01
P_aeruginosa_PAO1	P_sp_GM48	0.813728	0.894913		Pseudomonas_fluorescens_NZI7	Pseudomonas_mandelii_JR-1	0.168392	25.8	2.4107	0.01
P_aeruginosa_PAO1	P_sp_GM49	0.814904	0.899681		Pseudomonas_fluorescens_NZI7	Pseudomonas_fluorescens_R124	0.165597	26.2	2.41513	0.02
P_aeruginosa_PAO1	P_sp_GM50	0.811644	0.878553		Pseudomonas_fluorescens_NZI7	Pseudomonas_sp_QTF5	0.164456	26.4	2.4169	0.02
P_aeruginosa_PAO1	P_sp_GM55	0.814385	0.897786		Pseudomonas_fluorescens_NZI7	Pseudomonas_sp_Ag1	0.168841	25.7	2.40998	0.01
P_aeruginosa_PAO1	P_sp_GM60	0.812667	0.887582		Pseudomonas_fluorescens_NZI7	Pseudomonas_sp_GM16	0.172604	25.2	2.40377	0.01
P_aeruginosa_PAO1	P_sp_GM67	0.813786	0.893702		Pseudomonas_fluorescens_NZI7	Pseudomonas_corrugata_CFBP_5454	0.168127	25.8	2.41113	0.01
P_aeruginosa_PAO1	P_sp_GM74	0.814159	0.909986		Pseudomonas_fluorescens_NZI7	Pseudomonas_fluorescens_A506	0.172577	25.2	2.40381	0.01
P_aeruginosa_PAO1	P_sp_GM78	0.814428	0.917048		Pseudomonas_fluorescens_NZI7	Pseudomonas_sp_URMO17WK12-I12	0.171091	25.4	2.40629	0.01
P_aeruginosa_PAO1	P_sp_GM79	0.812105	0.879291		Pseudomonas_fluorescens_NZI7	Pseudomonas_fluorescens_EGD-AQ6	0.175112	24.9	2.39949	0.01
P_aeruginosa_PAO1	P_sp_GM80	0.813023	0.870985		Pseudomonas_fluorescens_NZI7	Pseudomonas_sp_GM41_2012	0.167812	25.9	2.41163	0.01
P_aeruginosa_PAO1	P_sp_H1h	0.813823	0.897243		Pseudomonas_fluorescens_NZI7	Pseudomonas_sp_GM55	0.164921	26.3	2.41618	0.02
P_aeruginosa_PAO1	P_sp_PAMC_25886	0.813674	0.929349		Pseudomonas_fluorescens_NZI7	Pseudomonas_sp_G52012	0.166055	26.1	2.41441	0.02
P_aeruginosa_PAO1	P_sp_PAMC_26793	0.81129	0.927368		Pseudomonas_fluorescens_NZI7	Pseudomonas_fluorescens_SS101	0.171399	25.4	2.40578	0.01
P_aeruginosa_PAO1	P_sp_PH1b	0.818743	0.941911		Pseudomonas_fluorescens_NZI7	Pseudomonas_sp_GM67	0.167529	25.9	2.41208	0.01
P_aeruginosa_PAO1	P_sp_QTF5	0.811972	0.873592		Pseudomonas_fluorescens_NZI7	Pseudomonas_protegens_CHA0	0.0980341	40.4	2.51249	3.02
P_aeruginosa_PAO1	P_sp_R62	0.815804	0.888273		Pseudomonas_fluorescens_NZI7	Pseudomonas_sp_GM48	0.164911	26.3	2.41619	0.02
P_aeruginosa_PAO1	P_sp_R81	0.810883	0.911695		Pseudomonas_fluorescens_NZI7	Pseudomonas_chlororaphis_YL-1	0.146014	29.3	2.44246	0.08
P_aeruginosa_PAO1	P_sp_TKP	0.816192	0.91761		Pseudomonas_fluorescens_NZI7	Pseudomonas_sp_UW4	0.162391	26.7	2.42004	0.02
P_aeruginosa_PAO1	P_sp_UK4	0.81521	0.900458		Pseudomonas_fluorescens_NZI7	Pseudomonas_fluorescens_Q2-87	0.168097	25.8	2.41117	0.01
P_aeruginosa_PAO1	P_sp_URIL14HWK12-I6	0.813137	0.898873		Pseudomonas_fluorescens_NZI7	Pseudomonas_sp_URIL14HWK12-I6	0.167854	25.9	2.41156	0.01
P_aeruginosa_PAO1	P_sp_URIL14HWK12-I7	0.815402	0.915886		Pseudomonas_fluorescens_NZI7	Pseudomonas_fluorescens_Q8r1-96	0.163036	26.6	2.41906	0.02
P_aeruginosa_PAO1	P_sp_URMO17WK12-I12	0.810817	0.891914		Pseudomonas_fluorescens_NZI7	Pseudomonas_sp_PAMC_25886	0.170705	25.5	2.40693	0.01
P_aeruginosa_PAO1	P_sp_UW4	0.821735	0.905885		Pseudomonas_fluorescens_NZI7	Pseudomonas_fluorescens_FH5	0.171435	25.4	2.40572	0.01
P_aeruginosa_PAO1	P_synxantha_BG33R	0.818032	0.896212		Pseudomonas_fluorescens_NZI7	Pseudomonas_sp_R62	0.165878	26.1	2.41469	0.02
P_aeruginosa_PAO1	P_tolaasii_6264	0.813601	0.907829		Pseudomonas_fluorescens_NZI7	Pseudomonas_sp_CF150	0.172078	25.3	2.40465	0.01
P_aeruginosa_PAO1	P_tolaasii_PMS117	0.813935	0.912123		Pseudomonas_fluorescens_NZI7	Pseudomonas_sp_CMAA1215	0.131164	32.1	2.46006	0.24
P_aeruginosa_PAO1	P_umsongensis_20MFCvi11	0.812136	0.895059		Pseudomonas_fluorescens_NZI7	Pseudomonas_sp_R81	0.174582	24.9	2.4004	0.01
P_aeruginosa_PAO1	P_umsongensis_UNC430CL58Col	0.811851	0.891362		Pseudomonas_fluorescens_NZI7	Pseudomonas_fluorescens_NCIMB_11764	0.167485	25.9	2.41215	0.02
P_aeruginosa_PAO1	P_veronii_1YdBTEX2	0.816737	0.930142		Pseudomonas_fluorescens_NZI7	Pseudomonas_brassicacearum_51MFCVI21	0.163307	26.5	2.41865	0.02
P_brassicacearum_51MFCvi2_1	P_brassicacearum_DF41	0.866114	0.996281		Pseudomonas_sp_GM102	Pseudomonas_tolaasii_6264	0.171531	25.4	2.40556	0.01
P_brassicacearum_51MFCvi2_1	P_brassicacearum_NFM421	0.894529	0.999873		Pseudomonas_sp_GM102	Pseudomonas_fluorescens_F113	0.159313	27.1	2.42458	0.03
P_brassicacearum_51MFCvi2_1	P_chlororaphis_subsp_aureofaciens_30-84	0.859438	0.965236		Pseudomonas_sp_GM102	Pseudomonas_sp_GM21	0.129384	32.5	2.46213	0.28
P_brassicacearum_51MFCvi2_1	P_chlororaphis_HT66	0.859982	0.964938		Pseudomonas_sp_GM102	Pseudomonas_chlororaphis_30-84	0.159041	27.2	2.42498	0.03
P_brassicacearum_51MFCvi2_1	P_chlororaphis_O6	0.853149	0.964293		Pseudomonas_sp_GM102	Pseudomonas_sp_FH4	0.171284	25.4	2.40597	0.01
P_brassicacearum_51MFCvi2_1	P_chlororaphis_YL-1	0.858266	0.962674		Pseudomonas_sp_GM102	Pseudomonas_sp_CHM02	0.172222	25.3	2.40441	0.01
P_brassicacearum_51MFCvi2_1	P_chlororaphis_subsp_aurantiaca_PB-St2	0.856815	0.962768		Pseudomonas_sp_GM102	Pseudomonas_chlororaphis_O6	0.160968	26.9	2.42216	0.02
P_brassicacearum_51MFCvi2_1	P_chlororaphis_subsp_chlororaphis_GP72	0.859895	0.963159		Pseudomonas_sp_GM102	Pseudomonas_fluorescens_BS2	0.173931	25	2.40152	0.01
P_brassicacearum_51MFCvi2_1	P_corrugata_CFBP_5454	0.887271	0.992394		Pseudomonas_sp_GM102	Pseudomonas_chlororaphis_subsp_chlororaphis_GP72	0.159669	27.1	2.42407	0.03
P_brassicacearum_51MFCvi2_1	P_extremaustralis_14-3	0.849552	0.976665		Pseudomonas_sp_GM102	Pseudomonas_sp_35MFCvi11	0.0893814	43.2	2.53904	5.7
P_brassicacearum_51MFCvi2_1	P_fluorescens_A506	0.849429	0.974775		Pseudomonas_sp_GM102	Pseudomonas_fluorescens_NZ011	0.155425	27.7	2.4301	0.04
P_brassicacearum_51MFCvi2_1	P_fluorescens_ATCC_17400	0.849536	0.977701		Pseudomonas_sp_GM102	Pseudomonas_aeruginosa_PAO1	0.212733	20.7	2.32344	0
P_brassicacearum_51MFCvi2_1	P_fluorescens_BBc6R8	0.851356	0.97098		Pseudomonas_sp_GM102	Pseudomonas_sp_FH1	0.172152	25.3	2.40452	0.01
P_brassicacearum_51MFCvi2_1	P_fluorescens_BRIP34879	0.848469	0.969794		Pseudomonas_sp_GM102	Pseudomonas_fluorescens_Wood1R	0.154357	27.9	2.43157	0.04
P_brassicacearum_51MFCvi2_1	P_fluorescens_BS2	0.849868	0.966025		Pseudomonas_sp_GM102	Pseudomonas_sp_GM60	0.122417	34	2.47043	0.48
P_brassicacearum_51MFCvi2_1	P_fluorescens_EGD-AQ6	0.849134	0.968613		Pseudomonas_sp_GM102	Pseudomonas_sp_CFT9	0.175052	24.9	2.39959	0.01
P_brassicacearum_51MFCvi2_1	P_fluorescens_F113	0.878786	0.999205		Pseudomonas_sp_GM102	Pseudomonas_umsongensis_20MFCvi11	0.0894133	43.2	2.53892	5.69
P_brassicacearum_51MFCvi2_1	P_fluorescens_FH5	0.846693	0.975784		Pseudomonas_sp_GM102	Pseudomonas_protegens_Pf-5	0.170067	25.6	2.40798	0.01
P_brassicacearum_51MFCvi2_1	P_fluorescens_LMG_5329	0.846286	0.96478		Pseudomonas_sp_GM102	Pseudomonas_sp_GM33	0.13767	30.8	2.45252	0.15
P_brassicacearum_51MFCvi2_1	P_fluorescens_NCIMB_11764	0.856705	0.958513		Pseudomonas_sp_GM102	Pseudomonas_sp_CBZ-4	0.171014	25.4	2.40642	0.01
P_brassicacearum_51MFCvi2_1	P_fluorescens_NZ007	0.84696	0.950581		Pseudomonas_sp_GM102	Pseudomonas_umsongensis_UNC430CL58Col	0.0901812	42.9	2.53617	5.38
P_brassicacearum_51MFCvi2_1	P_fluorescens_NZ011	0.850631	0.896929		Pseudomonas_sp_GM102	Pseudomonas_chlororaphis_subsp_aurantiaca_PB-St2	0.160166	27	2.42334	0.03
P_brassicacearum_51MFCvi2_1	P_fluorescens_NZ052	0.849152	0.966428		Pseudomonas_sp_GM102	Pseudomonas_chlororaphis_HT66	0.160923	26.9	2.42223	0.02
P_brassicacearum_51MFCvi2_1	P_fluorescens_NZI7	0.853681	0.962784		Pseudomonas_sp_GM102	Pseudomonas_sp_GM79	0.0498308	61	2.82761	55.75
P_brassicacearum_51MFCvi2_1	P_fluorescens_Pf0-1	0.858272	0.941639		Pseudomonas_sp_GM102	Pseudomonas_sp_TKP	0.172896	25.2	2.40327	0.01
P_brassicacearum_51MFCvi2_1	P_fluorescens_Pf29Arp	0.891348	0.992913		Pseudomonas_sp_GM102	Pseudomonas_sp_GM24	0.153362	28.1	2.43292	0.04
P_brassicacearum_51MFCvi2_1	P_fluorescens_Q2-87	0.88176	0.995951		Pseudomonas_sp_GM102	Pseudomonas_sp_2-9_22010	0.174138	25	2.40116	0.01
P_brassicacearum_51MFCvi2_1	P_fluorescens_Q8r1-96	0.894011	0.999893		Pseudomonas_sp_GM102	Pseudomonas_tolaasii_PMS117	0.172836	25.2	2.40337	0.01
P_brassicacearum_51MFCvi2_1	P_fluorescens_R124	0.856166	0.927489		Pseudomonas_sp_GM102	Pseudomonas_sp_GM74	0.136411	31.1	2.45399	0.16
P_brassicacearum_51MFCvi2_1	P_fluorescens_S12	0.9538	0.998887		Pseudomonas_sp_GM102	Pseudomonas_fluorescens_ATCC_17400	0.171519	25.4	2.40558	0.01
P_brassicacearum_51MFCvi2_1	P_fluorescens_SBW25	0.844972	0.961656		Pseudomonas_sp_GM102	Pseudomonas_sp_GM18	0.0865503	44.2	2.54997	6.99
P_brassicacearum_51MFCvi2_1	P_fluorescens_SS101	0.84972	0.973708		Pseudomonas_sp_GM102	Pseudomonas_fluorescens_S12	0.15706	27.5	2.42781	0.03
P_brassicacearum_51MFCvi2_1	P_fluorescens_WH6	0.849897	0.971004		Pseudomonas_sp_GM102	Pseudomonas_fluorescens_Pf0-1	0.146461	29.2	2.44191	0.08
P_brassicacearum_51MFCvi2_1	P_fluorescens_Wayne1	0.855135	0.963406		Pseudomonas_sp_GM102	Pseudomonas_sp_URIL14HWK12-I7	0.158968	27.2	2.42508	0.03
P_brassicacearum_51MFCvi2_1	P_fluorescens_Wood1R	0.997069	0.999656		Pseudomonas_sp_GM102	Pseudomonas_sp_CFII68	0.156959	27.5	2.42795	0.03
P_brassicacearum_51MFCvi2_1	P_mandelii_36MFCvi1_1	0.860053	0.95901		Pseudomonas_sp_GM102	Pseudomonas_fluorescens_Pf29Arp	0.162814	26.6	2.4194	0.02
P_brassicacearum_51MFCvi2_1	P_mandelii_JR-1	0.856287	0.957685		Pseudomonas_sp_GM102	Pseudomonas_brassicacearum_DF41	0.160327	27	2.4231	0.03
P_brassicacearum_51MFCvi2_1	P_poae_RE_1_1_14	0.84459	0.968771		Pseudomonas_sp_GM102	Pseudomonas_mandelii_36MFCvi11	0.0902539	42.9	2.53592	5.35
P_brassicacearum_51MFCvi2_1	P_protegens_CHA0	0.851232	0.96422		Pseudomonas_sp_GM102	Pseudomonas_fluorescens_SBW25	0.171986	25.3	2.4048	0.01
P_brassicacearum_51MFCvi2_1	P_protegens_Pf-5	0.850252	0.964046		Pseudomonas_sp_GM102	Pseudomonas_poae_RE_1_1_14	0.17226	25.3	2.40434	0.01
P_brassicacearum_51MFCvi2_1	P_sp_2-92_2010	0.850085	0.963882		Pseudomonas_sp_GM102	Pseudomonas_sp_PH1b	0.170631	25.5	2.40705	0.01
P_brassicacearum_51MFCvi2_1	P_sp_35MFCvi1_1	0.858012	0.962339		Pseudomonas_sp_GM102	Pseudomonas_sp_GM17	0.159629	27.1	2.42412	0.03
P_brassicacearum_51MFCvi2_1	P_sp_45MFCol3_1	0.859354	0.960269		Pseudomonas_sp_GM102	Pseudomonas_sp_GM49	0.134965	31.4	2.45567	0.18
P_brassicacearum_51MFCvi2_1	P_sp_Ag1	0.852181	0.972294		Pseudomonas_sp_GM102	Pseudomonas_sp_UK4	0.163127	26.5	2.41893	0.02
P_brassicacearum_51MFCvi2_1	P_sp_CBZ-4	0.850057	0.961173		Pseudomonas_sp_GM102	Pseudomonas_fluorescens_NZ007	0.171738	25.3	2.40522	0.01
P_brassicacearum_51MFCvi2_1	P_sp_CF150	0.847546	0.975736		Pseudomonas_sp_GM102	Pseudomonas_sp_GM25	0.145935	29.3	2.44256	0.08
P_brassicacearum_51MFCvi2_1	P_sp_CFII68	0.952543	0.998919		Pseudomonas_sp_GM102	Pseudomonas_sp_H1h	0.153497	28	2.43274	0.04
P_brassicacearum_51MFCvi2_1	P_sp_CFT9	0.847397	0.975571		Pseudomonas_sp_GM102	Pseudomonas_sp_45MFCol31	0.0896405	43.1	2.5381	5.59
P_brassicacearum_51MFCvi2_1	P_sp_CHM02	0.850898	0.97288		Pseudomonas_sp_GM102	Pseudomonas_sp_GM78	0.135088	31.3	2.45553	0.18
P_brassicacearum_51MFCvi2_1	P_sp_CMAA1215	0.851815	0.957371		Pseudomonas_sp_GM102	Pseudomonas_brassicacearum_subsp_brassicacearum_NFM421	0.159207	27.1	2.42474	0.03
P_brassicacearum_51MFCvi2_1	P_sp_FH1	0.849191	0.962336		Pseudomonas_sp_GM102	Pseudomonas_fluorescens_LMG_5329	0.170764	25.5	2.40683	0.01
P_brassicacearum_51MFCvi2_1	P_sp_FH4	0.848576	0.979482		Pseudomonas_sp_GM102	Pseudomonas_sp_GM80	0.154147	27.9	2.43185	0.04
P_brassicacearum_51MFCvi2_1	P_sp_G5_2012	0.857432	0.983356		Pseudomonas_sp_GM102	Pseudomonas_synxantha_BG33R	0.173565	25.1	2.40214	0.01
P_brassicacearum_51MFCvi2_1	P_sp_GM102	0.856894	0.953995		Pseudomonas_sp_GM102	Pseudomonas_veronii_1YdBTEX2	0.168428	25.8	2.41064	0.01
P_brassicacearum_51MFCvi2_1	P_sp_GM16	0.852357	0.888018		Pseudomonas_sp_GM102	Pseudomonas_fluorescens_BBc6R8	0.16855	25.8	2.41044	0.01
P_brassicacearum_51MFCvi2_1	P_sp_GM17	0.859669	0.965991		Pseudomonas_sp_GM102	Pseudomonas_sp_GM30	0.153375	28.1	2.4329	0.04
P_brassicacearum_51MFCvi2_1	P_sp_GM18	0.861197	0.955888		Pseudomonas_sp_GM102	Pseudomonas_fluorescens_NZ052	0.171795	25.3	2.40512	0.01
P_brassicacearum_51MFCvi2_1	P_sp_GM21	0.853465	0.945599		Pseudomonas_sp_GM102	Pseudomonas_sp_PAMC_26793	0.170592	25.5	2.40712	0.01
P_brassicacearum_51MFCvi2_1	P_sp_GM24	0.852173	0.890664		Pseudomonas_sp_GM102	Pseudomonas_extremaustralis_14-3_substr_14-3b	0.171778	25.3	2.40515	0.01
P_brassicacearum_51MFCvi2_1	P_sp_GM25	0.861619	0.937158		Pseudomonas_sp_GM102	Pseudomonas_sp_GM50	0.0393584	67.7	2.91259	73.79
P_brassicacearum_51MFCvi2_1	P_sp_GM30	0.856822	0.926012		Pseudomonas_sp_GM102	Pseudomonas_fluorescens_BRIP34879	0.172115	25.3	2.40459	0.01
P_brassicacearum_51MFCvi2_1	P_sp_GM33	0.856693	0.978781		Pseudomonas_sp_GM102	Pseudomonas_fluorescens_Wayne1	0.170345	25.5	2.40752	0.01
P_brassicacearum_51MFCvi2_1	P_sp_GM41_2012	0.856818	0.949019		Pseudomonas_sp_GM102	Pseudomonas_fluorescens_WH6	0.171588	25.3	2.40547	0.01
P_brassicacearum_51MFCvi2_1	P_sp_GM48	0.857099	0.97121		Pseudomonas_sp_GM102	Pseudomonas_mandelii_JR-1	0.121025	34.3	2.47217	0.53
P_brassicacearum_51MFCvi2_1	P_sp_GM49	0.85904	0.97449		Pseudomonas_sp_GM102	Pseudomonas_fluorescens_R124	0.151685	28.3	2.43517	0.05
P_brassicacearum_51MFCvi2_1	P_sp_GM50	0.858076	0.954559		Pseudomonas_sp_GM102	Pseudomonas_sp_QTF5	0.0700269	50.7	2.64333	21.08
P_brassicacearum_51MFCvi2_1	P_sp_GM55	0.85795	0.971612		Pseudomonas_sp_GM102	Pseudomonas_sp_Ag1	0.16926	25.7	2.4093	0.01
P_brassicacearum_51MFCvi2_1	P_sp_GM60	0.857915	0.948367		Pseudomonas_sp_GM102	Pseudomonas_sp_GM16	0.154331	27.9	2.4316	0.04
P_brassicacearum_51MFCvi2_1	P_sp_GM67	0.856022	0.949536		Pseudomonas_sp_GM102	Pseudomonas_corrugata_CFBP_5454	0.166391	26.1	2.41388	0.02
P_brassicacearum_51MFCvi2_1	P_sp_GM74	0.85977	0.978824		Pseudomonas_sp_GM102	Pseudomonas_fluorescens_A506	0.174859	24.9	2.39992	0.01
P_brassicacearum_51MFCvi2_1	P_sp_GM78	0.858534	0.984501		Pseudomonas_sp_GM102	Pseudomonas_sp_URMO17WK12-I12	0.127531	32.9	2.46429	0.32
P_brassicacearum_51MFCvi2_1	P_sp_GM79	0.855753	0.957367		Pseudomonas_sp_GM102	Pseudomonas_fluorescens_EGD-AQ6	0.174276	25	2.40093	0.01
P_brassicacearum_51MFCvi2_1	P_sp_GM80	0.85151	0.895823		Pseudomonas_sp_GM102	Pseudomonas_sp_GM41_2012	0.113773	36.1	2.48201	0.92
P_brassicacearum_51MFCvi2_1	P_sp_H1h	0.855968	0.941211		Pseudomonas_sp_GM102	Pseudomonas_sp_GM55	0.135556	31.2	2.45499	0.17
P_brassicacearum_51MFCvi2_1	P_sp_PAMC_25886	0.849608	0.96618		Pseudomonas_sp_GM102	Pseudomonas_sp_G52012	0.138151	30.7	2.45196	0.14
P_brassicacearum_51MFCvi2_1	P_sp_PAMC_26793	0.848959	0.97074		Pseudomonas_sp_GM102	Pseudomonas_fluorescens_SS101	0.173279	25.1	2.40262	0.01
P_brassicacearum_51MFCvi2_1	P_sp_PH1b	0.853533	0.969346		Pseudomonas_sp_GM102	Pseudomonas_sp_GM67	0.122124	34.1	2.47079	0.49
P_brassicacearum_51MFCvi2_1	P_sp_QTF5	0.857585	0.954724		Pseudomonas_sp_GM102	Pseudomonas_protegens_CHA0	0.170943	25.4	2.40654	0.01
P_brassicacearum_51MFCvi2_1	P_sp_R62	0.855306	0.917985		Pseudomonas_sp_GM102	Pseudomonas_sp_GM48	0.137151	30.9	2.45313	0.15
P_brassicacearum_51MFCvi2_1	P_sp_R81	0.848169	0.968768		Pseudomonas_sp_GM102	Pseudomonas_chlororaphis_YL-1	0.160354	27	2.42306	0.03
P_brassicacearum_51MFCvi2_1	P_sp_TKP	0.846578	0.975029		Pseudomonas_sp_GM102	Pseudomonas_sp_UW4	0.137638	30.8	2.45256	0.15
P_brassicacearum_51MFCvi2_1	P_sp_UK4	0.850579	0.976396		Pseudomonas_sp_GM102	Pseudomonas_fluorescens_Q2-87	0.163185	26.5	2.41884	0.02
P_brassicacearum_51MFCvi2_1	P_sp_URIL14HWK12-I6	0.856639	0.926562		Pseudomonas_sp_GM102	Pseudomonas_sp_URIL14HWK12-I6	0.153725	28	2.43243	0.04
P_brassicacearum_51MFCvi2_1	P_sp_URIL14HWK12-I7	0.986815	0.999843		Pseudomonas_sp_GM102	Pseudomonas_fluorescens_Q8r1-96	0.158973	27.2	2.42507	0.03
P_brassicacearum_51MFCvi2_1	P_sp_URMO17WK12-I12	0.857144	0.952969		Pseudomonas_sp_GM102	Pseudomonas_sp_PAMC_25886	0.167673	25.9	2.41185	0.01
P_brassicacearum_51MFCvi2_1	P_sp_UW4	0.85136	0.978612		Pseudomonas_sp_GM102	Pseudomonas_fluorescens_FH5	0.173911	25	2.40155	0.01
P_brassicacearum_51MFCvi2_1	P_synxantha_BG33R	0.842379	0.973027		Pseudomonas_sp_GM102	Pseudomonas_sp_R62	0.15313	28.1	2.43323	0.05
P_brassicacearum_51MFCvi2_1	P_tolaasii_6264	0.847521	0.953825		Pseudomonas_sp_GM102	Pseudomonas_sp_CF150	0.173993	25	2.40141	0.01
P_brassicacearum_51MFCvi2_1	P_tolaasii_PMS117	0.847346	0.956632		Pseudomonas_sp_GM102	Pseudomonas_sp_CMAA1215	0.177437	24.6	2.39542	0.01
P_brassicacearum_51MFCvi2_1	P_umsongensis_20MFCvi11	0.858044	0.962424		Pseudomonas_sp_GM102	Pseudomonas_sp_R81	0.173778	25.1	2.40178	0.01
P_brassicacearum_51MFCvi2_1	P_umsongensis_UNC430CL58Col	0.860902	0.958736		Pseudomonas_sp_GM102	Pseudomonas_fluorescens_NCIMB_11764	0.121329	34.3	2.47178	0.52
P_brassicacearum_51MFCvi2_1	P_veronii_1YdBTEX2	0.850158	0.966118		Pseudomonas_sp_GM102	Pseudomonas_brassicacearum_51MFCVI21	0.159435	27.1	2.42441	0.03
P_brassicacearum_DF41	P_brassicacearum_NFM421	0.860154	0.996691		Pseudomonas_tolaasii_6264	Pseudomonas_fluorescens_F113	0.172751	25.2	2.40352	0.01
P_brassicacearum_DF41	P_chlororaphis_subsp_aureofaciens_30-84	0.855389	0.961498		Pseudomonas_tolaasii_6264	Pseudomonas_sp_GM21	0.17277	25.2	2.40349	0.01
P_brassicacearum_DF41	P_chlororaphis_HT66	0.853214	0.962623		Pseudomonas_tolaasii_6264	Pseudomonas_chlororaphis_30-84	0.166477	26.1	2.41375	0.02
P_brassicacearum_DF41	P_chlororaphis_O6	0.851472	0.960832		Pseudomonas_tolaasii_6264	Pseudomonas_sp_FH4	0.145443	29.4	2.44318	0.08
P_brassicacearum_DF41	P_chlororaphis_YL-1	0.854871	0.958807		Pseudomonas_tolaasii_6264	Pseudomonas_sp_CHM02	0.121481	34.2	2.47159	0.51
P_brassicacearum_DF41	P_chlororaphis_subsp_aurantiaca_PB-St2	0.852044	0.95826		Pseudomonas_tolaasii_6264	Pseudomonas_chlororaphis_O6	0.165717	26.2	2.41494	0.02
P_brassicacearum_DF41	P_chlororaphis_subsp_chlororaphis_GP72	0.857727	0.959232		Pseudomonas_tolaasii_6264	Pseudomonas_fluorescens_BS2	0.126801	33	2.46515	0.34
P_brassicacearum_DF41	P_corrugata_CFBP_5454	0.880887	0.992247		Pseudomonas_tolaasii_6264	Pseudomonas_chlororaphis_subsp_chlororaphis_GP72	0.165141	26.3	2.41584	0.02
P_brassicacearum_DF41	P_extremaustralis_14-3	0.848555	0.976623		Pseudomonas_tolaasii_6264	Pseudomonas_sp_35MFCvi11	0.171475	25.4	2.40565	0.01
P_brassicacearum_DF41	P_fluorescens_A506	0.839539	0.975446		Pseudomonas_tolaasii_6264	Pseudomonas_fluorescens_NZ011	0.176965	24.6	2.39626	0.01
P_brassicacearum_DF41	P_fluorescens_ATCC_17400	0.84712	0.975178		Pseudomonas_tolaasii_6264	Pseudomonas_aeruginosa_PAO1	0.211186	20.8	2.32694	0
P_brassicacearum_DF41	P_fluorescens_BBc6R8	0.847519	0.973087		Pseudomonas_tolaasii_6264	Pseudomonas_sp_FH1	0.121281	34.3	2.47184	0.52
P_brassicacearum_DF41	P_fluorescens_BRIP34879	0.846077	0.970081		Pseudomonas_tolaasii_6264	Pseudomonas_fluorescens_Wood1R	0.16939	25.6	2.40909	0.01
P_brassicacearum_DF41	P_fluorescens_BS2	0.848197	0.966427		Pseudomonas_tolaasii_6264	Pseudomonas_sp_GM60	0.171207	25.4	2.4061	0.01
P_brassicacearum_DF41	P_fluorescens_EGD-AQ6	0.845789	0.970379		Pseudomonas_tolaasii_6264	Pseudomonas_sp_CFT9	0.12955	32.5	2.46193	0.28
P_brassicacearum_DF41	P_fluorescens_F113	0.857156	0.997779		Pseudomonas_tolaasii_6264	Pseudomonas_umsongensis_20MFCvi11	0.171455	25.4	2.40569	0.01
P_brassicacearum_DF41	P_fluorescens_FH5	0.844755	0.976996		Pseudomonas_tolaasii_6264	Pseudomonas_protegens_Pf-5	0.174296	25	2.40089	0.01
P_brassicacearum_DF41	P_fluorescens_LMG_5329	0.846142	0.966627		Pseudomonas_tolaasii_6264	Pseudomonas_sp_GM33	0.171502	25.4	2.40561	0.01
P_brassicacearum_DF41	P_fluorescens_NCIMB_11764	0.87103	0.966218		Pseudomonas_tolaasii_6264	Pseudomonas_sp_CBZ-4	0.121295	34.3	2.47183	0.52
P_brassicacearum_DF41	P_fluorescens_NZ007	0.844808	0.952169		Pseudomonas_tolaasii_6264	Pseudomonas_umsongensis_UNC430CL58Col	0.170806	25.5	2.40676	0.01
P_brassicacearum_DF41	P_fluorescens_NZ011	0.849937	0.910262		Pseudomonas_tolaasii_6264	Pseudomonas_chlororaphis_subsp_aurantiaca_PB-St2	0.167176	26	2.41264	0.02
P_brassicacearum_DF41	P_fluorescens_NZ052	0.844804	0.968232		Pseudomonas_tolaasii_6264	Pseudomonas_chlororaphis_HT66	0.168045	25.8	2.41126	0.01
P_brassicacearum_DF41	P_fluorescens_NZI7	0.850872	0.959497		Pseudomonas_tolaasii_6264	Pseudomonas_sp_GM79	0.172208	25.3	2.40443	0.01
P_brassicacearum_DF41	P_fluorescens_Pf0-1	0.853472	0.950021		Pseudomonas_tolaasii_6264	Pseudomonas_sp_TKP	0.126446	33.1	2.46557	0.35
P_brassicacearum_DF41	P_fluorescens_Pf29Arp	0.881728	0.992103		Pseudomonas_tolaasii_6264	Pseudomonas_sp_GM24	0.175544	24.8	2.39874	0.01
P_brassicacearum_DF41	P_fluorescens_Q2-87	0.858351	0.996443		Pseudomonas_tolaasii_6264	Pseudomonas_sp_2-9_22010	0.123565	33.8	2.46902	0.44
P_brassicacearum_DF41	P_fluorescens_Q8r1-96	0.859464	0.996532		Pseudomonas_tolaasii_6264	Pseudomonas_tolaasii_PMS117	0.00805308	93.7	1.61528	96.89
P_brassicacearum_DF41	P_fluorescens_R124	0.851178	0.937667		Pseudomonas_tolaasii_6264	Pseudomonas_sp_GM74	0.171823	25.3	2.40507	0.01
P_brassicacearum_DF41	P_fluorescens_S12	0.899992	0.99676		Pseudomonas_tolaasii_6264	Pseudomonas_fluorescens_ATCC_17400	0.145855	29.3	2.44266	0.08
P_brassicacearum_DF41	P_fluorescens_SBW25	0.853419	0.964847		Pseudomonas_tolaasii_6264	Pseudomonas_sp_GM18	0.169714	25.6	2.40856	0.01
P_brassicacearum_DF41	P_fluorescens_SS101	0.847737	0.974218		Pseudomonas_tolaasii_6264	Pseudomonas_fluorescens_S12	0.171455	25.4	2.40569	0.01
P_brassicacearum_DF41	P_fluorescens_WH6	0.848885	0.971851		Pseudomonas_tolaasii_6264	Pseudomonas_fluorescens_Pf0-1	0.173074	25.1	2.40297	0.01
P_brassicacearum_DF41	P_fluorescens_Wayne1	0.849042	0.956942		Pseudomonas_tolaasii_6264	Pseudomonas_sp_URIL14HWK12-I7	0.173429	25.1	2.40237	0.01
P_brassicacearum_DF41	P_fluorescens_Wood1R	0.906185	0.996454		Pseudomonas_tolaasii_6264	Pseudomonas_sp_CFII68	0.171659	25.3	2.40535	0.01
P_brassicacearum_DF41	P_mandelii_36MFCvi1_1	0.857165	0.968172		Pseudomonas_tolaasii_6264	Pseudomonas_fluorescens_Pf29Arp	0.174744	24.9	2.40012	0.01
P_brassicacearum_DF41	P_mandelii_JR-1	0.855507	0.966336		Pseudomonas_tolaasii_6264	Pseudomonas_brassicacearum_DF41	0.174212	25	2.40104	0.01
P_brassicacearum_DF41	P_poae_RE_1_1_14	0.844506	0.96923		Pseudomonas_tolaasii_6264	Pseudomonas_mandelii_36MFCvi11	0.171476	25.4	2.40565	0.01
P_brassicacearum_DF41	P_protegens_CHA0	0.846809	0.957871		Pseudomonas_tolaasii_6264	Pseudomonas_fluorescens_SBW25	0.12318	33.8	2.46949	0.45
P_brassicacearum_DF41	P_protegens_Pf-5	0.847224	0.957772		Pseudomonas_tolaasii_6264	Pseudomonas_poae_RE_1_1_14	0.131654	32	2.4595	0.23
P_brassicacearum_DF41	P_sp_2-92_2010	0.844957	0.965808		Pseudomonas_tolaasii_6264	Pseudomonas_sp_PH1b	0.175965	24.8	2.39801	0.01
P_brassicacearum_DF41	P_sp_35MFCvi1_1	0.856069	0.971028		Pseudomonas_tolaasii_6264	Pseudomonas_sp_GM17	0.166222	26.1	2.41415	0.02
P_brassicacearum_DF41	P_sp_45MFCol3_1	0.855009	0.968989		Pseudomonas_tolaasii_6264	Pseudomonas_sp_GM49	0.172047	25.3	2.4047	0.01
P_brassicacearum_DF41	P_sp_Ag1	0.846203	0.974379		Pseudomonas_tolaasii_6264	Pseudomonas_sp_UK4	0.138394	30.7	2.45167	0.14
P_brassicacearum_DF41	P_sp_CBZ-4	0.845949	0.963244		Pseudomonas_tolaasii_6264	Pseudomonas_fluorescens_NZ007	0.118902	34.8	2.4749	0.62
P_brassicacearum_DF41	P_sp_CF150	0.845289	0.97698		Pseudomonas_tolaasii_6264	Pseudomonas_sp_GM25	0.17354	25.1	2.40218	0.01
P_brassicacearum_DF41	P_sp_CFII68	0.897652	0.996191		Pseudomonas_tolaasii_6264	Pseudomonas_sp_H1h	0.175217	24.9	2.39931	0.01
P_brassicacearum_DF41	P_sp_CFT9	0.844643	0.976796		Pseudomonas_tolaasii_6264	Pseudomonas_sp_45MFCol31	0.171057	25.4	2.40635	0.01
P_brassicacearum_DF41	P_sp_CHM02	0.848833	0.971704		Pseudomonas_tolaasii_6264	Pseudomonas_sp_GM78	0.171732	25.3	2.40523	0.01
P_brassicacearum_DF41	P_sp_CMAA1215	0.84453	0.947644		Pseudomonas_tolaasii_6264	Pseudomonas_brassicacearum_subsp_brassicacearum_NFM421	0.173078	25.1	2.40297	0.01
P_brassicacearum_DF41	P_sp_FH1	0.84627	0.965363		Pseudomonas_tolaasii_6264	Pseudomonas_fluorescens_LMG_5329	0.121463	34.2	2.47162	0.51
P_brassicacearum_DF41	P_sp_FH4	0.849226	0.976805		Pseudomonas_tolaasii_6264	Pseudomonas_sp_GM80	0.17374	25.1	2.40184	0.01
P_brassicacearum_DF41	P_sp_G5_2012	0.856339	0.982674		Pseudomonas_tolaasii_6264	Pseudomonas_synxantha_BG33R	0.130132	32.3	2.46126	0.26
P_brassicacearum_DF41	P_sp_GM102	0.856771	0.963947		Pseudomonas_tolaasii_6264	Pseudomonas_veronii_1YdBTEX2	0.124282	33.6	2.46815	0.41
P_brassicacearum_DF41	P_sp_GM16	0.849575	0.902757		Pseudomonas_tolaasii_6264	Pseudomonas_fluorescens_BBc6R8	0.140188	30.4	2.44955	0.12
P_brassicacearum_DF41	P_sp_GM17	0.856991	0.962598		Pseudomonas_tolaasii_6264	Pseudomonas_sp_GM30	0.173451	25.1	2.40233	0.01
P_brassicacearum_DF41	P_sp_GM18	0.859179	0.964423		Pseudomonas_tolaasii_6264	Pseudomonas_fluorescens_NZ052	0.122026	34.1	2.47091	0.49
P_brassicacearum_DF41	P_sp_GM21	0.853874	0.955327		Pseudomonas_tolaasii_6264	Pseudomonas_sp_PAMC_26793	0.14012	30.4	2.44963	0.12
P_brassicacearum_DF41	P_sp_GM24	0.850316	0.904943		Pseudomonas_tolaasii_6264	Pseudomonas_extremaustralis_14-3_substr_14-3b	0.125485	33.3	2.46671	0.38
P_brassicacearum_DF41	P_sp_GM25	0.852833	0.945266		Pseudomonas_tolaasii_6264	Pseudomonas_sp_GM50	0.172796	25.2	2.40344	0.01
P_brassicacearum_DF41	P_sp_GM30	0.852597	0.935943		Pseudomonas_tolaasii_6264	Pseudomonas_fluorescens_BRIP34879	0.131715	32	2.45943	0.23
P_brassicacearum_DF41	P_sp_GM33	0.856365	0.979485		Pseudomonas_tolaasii_6264	Pseudomonas_fluorescens_Wayne1	0.173675	25.1	2.40195	0.01
P_brassicacearum_DF41	P_sp_GM41_2012	0.856114	0.958814		Pseudomonas_tolaasii_6264	Pseudomonas_fluorescens_WH6	0.126453	33.1	2.46556	0.35
P_brassicacearum_DF41	P_sp_GM48	0.853651	0.974493		Pseudomonas_tolaasii_6264	Pseudomonas_mandelii_JR-1	0.173539	25.1	2.40218	0.01
P_brassicacearum_DF41	P_sp_GM49	0.858721	0.975929		Pseudomonas_tolaasii_6264	Pseudomonas_fluorescens_R124	0.172616	25.2	2.40374	0.01
P_brassicacearum_DF41	P_sp_GM50	0.857536	0.964365		Pseudomonas_tolaasii_6264	Pseudomonas_sp_QTF5	0.171744	25.3	2.40521	0.01
P_brassicacearum_DF41	P_sp_GM55	0.856402	0.97363		Pseudomonas_tolaasii_6264	Pseudomonas_sp_Ag1	0.140415	30.3	2.44928	0.12
P_brassicacearum_DF41	P_sp_GM60	0.858287	0.954509		Pseudomonas_tolaasii_6264	Pseudomonas_sp_GM16	0.176181	24.7	2.39763	0.01
P_brassicacearum_DF41	P_sp_GM67	0.858089	0.955628		Pseudomonas_tolaasii_6264	Pseudomonas_corrugata_CFBP_5454	0.178493	24.4	2.39355	0.01
P_brassicacearum_DF41	P_sp_GM74	0.856362	0.979872		Pseudomonas_tolaasii_6264	Pseudomonas_fluorescens_A506	0.12923	32.5	2.46231	0.28
P_brassicacearum_DF41	P_sp_GM78	0.857996	0.984602		Pseudomonas_tolaasii_6264	Pseudomonas_sp_URMO17WK12-I12	0.173118	25.1	2.4029	0.01
P_brassicacearum_DF41	P_sp_GM79	0.856164	0.967153		Pseudomonas_tolaasii_6264	Pseudomonas_fluorescens_EGD-AQ6	0.125249	33.4	2.46699	0.38
P_brassicacearum_DF41	P_sp_GM80	0.850313	0.908793		Pseudomonas_tolaasii_6264	Pseudomonas_sp_GM41_2012	0.172426	25.2	2.40406	0.01
P_brassicacearum_DF41	P_sp_H1h	0.84646	0.949148		Pseudomonas_tolaasii_6264	Pseudomonas_sp_GM55	0.173183	25.1	2.40279	0.01
P_brassicacearum_DF41	P_sp_PAMC_25886	0.847826	0.968968		Pseudomonas_tolaasii_6264	Pseudomonas_sp_G52012	0.172441	25.2	2.40404	0.01
P_brassicacearum_DF41	P_sp_PAMC_26793	0.845878	0.974546		Pseudomonas_tolaasii_6264	Pseudomonas_fluorescens_SS101	0.128638	32.7	2.46299	0.3
P_brassicacearum_DF41	P_sp_PH1b	0.848188	0.964856		Pseudomonas_tolaasii_6264	Pseudomonas_sp_GM67	0.171346	25.4	2.40587	0.01
P_brassicacearum_DF41	P_sp_QTF5	0.854865	0.964972		Pseudomonas_tolaasii_6264	Pseudomonas_protegens_CHA0	0.174605	24.9	2.40036	0.01
P_brassicacearum_DF41	P_sp_R62	0.851427	0.926107		Pseudomonas_tolaasii_6264	Pseudomonas_sp_GM48	0.172076	25.3	2.40465	0.01
P_brassicacearum_DF41	P_sp_R81	0.845852	0.970486		Pseudomonas_tolaasii_6264	Pseudomonas_chlororaphis_YL-1	0.166529	26.1	2.41367	0.02
P_brassicacearum_DF41	P_sp_TKP	0.848043	0.974366		Pseudomonas_tolaasii_6264	Pseudomonas_sp_UW4	0.170741	25.5	2.40687	0.01
P_brassicacearum_DF41	P_sp_UK4	0.852162	0.973236		Pseudomonas_tolaasii_6264	Pseudomonas_fluorescens_Q2-87	0.176284	24.7	2.39745	0.01
P_brassicacearum_DF41	P_sp_URIL14HWK12-I6	0.84833	0.936577		Pseudomonas_tolaasii_6264	Pseudomonas_sp_URIL14HWK12-I6	0.174761	24.9	2.40009	0.01
P_brassicacearum_DF41	P_sp_URIL14HWK12-I7	0.899124	0.99654		Pseudomonas_tolaasii_6264	Pseudomonas_fluorescens_Q8r1-96	0.172969	25.2	2.40315	0.01
P_brassicacearum_DF41	P_sp_URMO17WK12-I12	0.853596	0.961584		Pseudomonas_tolaasii_6264	Pseudomonas_sp_PAMC_25886	0.13858	30.7	2.45145	0.14
P_brassicacearum_DF41	P_sp_UW4	0.84534	0.978505		Pseudomonas_tolaasii_6264	Pseudomonas_fluorescens_FH5	0.129231	32.5	2.4623	0.28
P_brassicacearum_DF41	P_synxantha_BG33R	0.848702	0.97491		Pseudomonas_tolaasii_6264	Pseudomonas_sp_R62	0.170983	25.4	2.40647	0.01
P_brassicacearum_DF41	P_tolaasii_6264	0.843892	0.953519		Pseudomonas_tolaasii_6264	Pseudomonas_sp_CF150	0.129219	32.5	2.46232	0.28
P_brassicacearum_DF41	P_tolaasii_PMS117	0.844249	0.957001		Pseudomonas_tolaasii_6264	Pseudomonas_sp_CMAA1215	0.178906	24.4	2.39281	0.01
P_brassicacearum_DF41	P_umsongensis_20MFCvi11	0.856039	0.971096		Pseudomonas_tolaasii_6264	Pseudomonas_sp_R81	0.124887	33.5	2.46742	0.39
P_brassicacearum_DF41	P_umsongensis_UNC430CL58Col	0.857272	0.9678		Pseudomonas_tolaasii_6264	Pseudomonas_fluorescens_NCIMB_11764	0.169789	25.6	2.40843	0.01
P_brassicacearum_DF41	P_veronii_1YdBTEX2	0.849935	0.96655		Pseudomonas_tolaasii_6264	Pseudomonas_brassicacearum_51MFCVI21	0.173456	25.1	2.40232	0.01
P_brassicacearum_NFM421	P_chlororaphis_subsp_aureofaciens_30-84	0.8567	0.963918		Pseudomonas_fluorescens_F113	Pseudomonas_sp_GM21	0.162466	26.6	2.41992	0.02
P_brassicacearum_NFM421	P_chlororaphis_HT66	0.854336	0.963856		Pseudomonas_fluorescens_F113	Pseudomonas_chlororaphis_30-84	0.158911	27.2	2.42516	0.03
P_brassicacearum_NFM421	P_chlororaphis_O6	0.851248	0.96298		Pseudomonas_fluorescens_F113	Pseudomonas_sp_FH4	0.169204	25.7	2.40939	0.01
P_brassicacearum_NFM421	P_chlororaphis_YL-1	0.857605	0.961254		Pseudomonas_fluorescens_F113	Pseudomonas_sp_CHM02	0.170407	25.5	2.40742	0.01
P_brassicacearum_NFM421	P_chlororaphis_subsp_aurantiaca_PB-St2	0.856673	0.961284		Pseudomonas_fluorescens_F113	Pseudomonas_chlororaphis_O6	0.159185	27.1	2.42477	0.03
P_brassicacearum_NFM421	P_chlororaphis_subsp_chlororaphis_GP72	0.859224	0.961722		Pseudomonas_fluorescens_F113	Pseudomonas_fluorescens_BS2	0.171185	25.4	2.40614	0.01
P_brassicacearum_NFM421	P_corrugata_CFBP_5454	0.884242	0.992961		Pseudomonas_fluorescens_F113	Pseudomonas_chlororaphis_subsp_chlororaphis_GP72	0.159092	27.2	2.4249	0.03
P_brassicacearum_NFM421	P_extremaustralis_14-3	0.849885	0.976636		Pseudomonas_fluorescens_F113	Pseudomonas_sp_35MFCvi11	0.156457	27.6	2.42866	0.04
P_brassicacearum_NFM421	P_fluorescens_A506	0.852153	0.97534		Pseudomonas_fluorescens_F113	Pseudomonas_fluorescens_NZ011	0.168262	25.8	2.41091	0.01
P_brassicacearum_NFM421	P_fluorescens_ATCC_17400	0.849382	0.977248		Pseudomonas_fluorescens_F113	Pseudomonas_aeruginosa_PAO1	0.208044	21.1	2.33398	0
P_brassicacearum_NFM421	P_fluorescens_BBc6R8	0.850264	0.970893		Pseudomonas_fluorescens_F113	Pseudomonas_sp_FH1	0.17107	25.4	2.40633	0.01
P_brassicacearum_NFM421	P_fluorescens_BRIP34879	0.848341	0.969834		Pseudomonas_fluorescens_F113	Pseudomonas_fluorescens_Wood1R	0.0480416	62.1	2.84488	59.1
P_brassicacearum_NFM421	P_fluorescens_BS2	0.847985	0.9662		Pseudomonas_fluorescens_F113	Pseudomonas_sp_GM60	0.159033	27.2	2.42499	0.03
P_brassicacearum_NFM421	P_fluorescens_EGD-AQ6	0.846949	0.96869		Pseudomonas_fluorescens_F113	Pseudomonas_sp_CFT9	0.173611	25.1	2.40206	0.01
P_brassicacearum_NFM421	P_fluorescens_F113	0.877258	0.999377		Pseudomonas_fluorescens_F113	Pseudomonas_umsongensis_20MFCvi11	0.156396	27.6	2.42874	0.04
P_brassicacearum_NFM421	P_fluorescens_FH5	0.846828	0.976398		Pseudomonas_fluorescens_F113	Pseudomonas_protegens_Pf-5	0.166766	26	2.41329	0.02
P_brassicacearum_NFM421	P_fluorescens_LMG_5329	0.847935	0.964768		Pseudomonas_fluorescens_F113	Pseudomonas_sp_GM33	0.158787	27.2	2.42534	0.03
P_brassicacearum_NFM421	P_fluorescens_NCIMB_11764	0.855501	0.959288		Pseudomonas_fluorescens_F113	Pseudomonas_sp_CBZ-4	0.170809	25.5	2.40676	0.01
P_brassicacearum_NFM421	P_fluorescens_NZ007	0.846215	0.950925		Pseudomonas_fluorescens_F113	Pseudomonas_umsongensis_UNC430CL58Col	0.157506	27.4	2.42718	0.03
P_brassicacearum_NFM421	P_fluorescens_NZ011	0.851114	0.898425		Pseudomonas_fluorescens_F113	Pseudomonas_chlororaphis_subsp_aurantiaca_PB-St2	0.160538	26.9	2.42279	0.03
P_brassicacearum_NFM421	P_fluorescens_NZ052	0.846346	0.966428		Pseudomonas_fluorescens_F113	Pseudomonas_chlororaphis_HT66	0.160898	26.9	2.42226	0.02
P_brassicacearum_NFM421	P_fluorescens_NZI7	0.854371	0.961641		Pseudomonas_fluorescens_F113	Pseudomonas_sp_GM79	0.158036	27.3	2.42642	0.03
P_brassicacearum_NFM421	P_fluorescens_Pf0-1	0.855986	0.942155		Pseudomonas_fluorescens_F113	Pseudomonas_sp_TKP	0.170909	25.4	2.40659	0.01
P_brassicacearum_NFM421	P_fluorescens_Pf29Arp	0.889305	0.992687		Pseudomonas_fluorescens_F113	Pseudomonas_sp_GM24	0.166552	26	2.41363	0.02
P_brassicacearum_NFM421	P_fluorescens_Q2-87	0.879507	0.99614		Pseudomonas_fluorescens_F113	Pseudomonas_sp_2-9_22010	0.171696	25.3	2.40529	0.01
P_brassicacearum_NFM421	P_fluorescens_Q8r1-96	0.891938	0.999896		Pseudomonas_fluorescens_F113	Pseudomonas_tolaasii_PMS117	0.173873	25	2.40161	0.01
P_brassicacearum_NFM421	P_fluorescens_R124	0.853878	0.928376		Pseudomonas_fluorescens_F113	Pseudomonas_sp_GM74	0.160368	27	2.42304	0.03
P_brassicacearum_NFM421	P_fluorescens_S12	0.947999	0.998931		Pseudomonas_fluorescens_F113	Pseudomonas_fluorescens_ATCC_17400	0.169954	25.6	2.40816	0.01
P_brassicacearum_NFM421	P_fluorescens_SBW25	0.848284	0.961984		Pseudomonas_fluorescens_F113	Pseudomonas_sp_GM18	0.155542	27.7	2.42993	0.04
P_brassicacearum_NFM421	P_fluorescens_SS101	0.853258	0.974269		Pseudomonas_fluorescens_F113	Pseudomonas_fluorescens_S12	0.0422368	65.8	2.89455	69.3
P_brassicacearum_NFM421	P_fluorescens_WH6	0.848594	0.971199		Pseudomonas_fluorescens_F113	Pseudomonas_fluorescens_Pf0-1	0.160214	27	2.42327	0.03
P_brassicacearum_NFM421	P_fluorescens_Wayne1	0.851764	0.962175		Pseudomonas_fluorescens_F113	Pseudomonas_sp_URIL14HWK12-I7	0.0504669	60.7	2.82136	54.54
P_brassicacearum_NFM421	P_fluorescens_Wood1R	0.995674	0.999556		Pseudomonas_fluorescens_F113	Pseudomonas_sp_CFII68	0.0444398	64.3	2.87728	65.59
P_brassicacearum_NFM421	P_mandelii_36MFCvi1_1	0.859449	0.960238		Pseudomonas_fluorescens_F113	Pseudomonas_fluorescens_Pf29Arp	0.119599	34.7	2.47399	0.59
P_brassicacearum_NFM421	P_mandelii_JR-1	0.855627	0.958537		Pseudomonas_fluorescens_F113	Pseudomonas_brassicacearum_DF41	0.104954	38.4	2.49697	1.79
P_brassicacearum_NFM421	P_poae_RE_1_1_14	0.84862	0.968906		Pseudomonas_fluorescens_F113	Pseudomonas_mandelii_36MFCvi11	0.157986	27.3	2.42649	0.03
P_brassicacearum_NFM421	P_protegens_CHA0	0.849745	0.963033		Pseudomonas_fluorescens_F113	Pseudomonas_fluorescens_SBW25	0.169904	25.6	2.40825	0.01
P_brassicacearum_NFM421	P_protegens_Pf-5	0.850192	0.962901		Pseudomonas_fluorescens_F113	Pseudomonas_poae_RE_1_1_14	0.171294	25.4	2.40596	0.01
P_brassicacearum_NFM421	P_sp_2-92_2010	0.847637	0.963946		Pseudomonas_fluorescens_F113	Pseudomonas_sp_PH1b	0.166612	26	2.41354	0.02
P_brassicacearum_NFM421	P_sp_35MFCvi1_1	0.858622	0.963419		Pseudomonas_fluorescens_F113	Pseudomonas_sp_GM17	0.159344	27.1	2.42454	0.03
P_brassicacearum_NFM421	P_sp_45MFCol3_1	0.858869	0.961372		Pseudomonas_fluorescens_F113	Pseudomonas_sp_GM49	0.157599	27.4	2.42704	0.03
P_brassicacearum_NFM421	P_sp_Ag1	0.849521	0.97228		Pseudomonas_fluorescens_F113	Pseudomonas_sp_UK4	0.160464	26.9	2.4229	0.03
P_brassicacearum_NFM421	P_sp_CBZ-4	0.850695	0.960919		Pseudomonas_fluorescens_F113	Pseudomonas_fluorescens_NZ007	0.172557	25.2	2.40384	0.01
P_brassicacearum_NFM421	P_sp_CF150	0.846952	0.976403		Pseudomonas_fluorescens_F113	Pseudomonas_sp_GM25	0.160083	27	2.42346	0.03
P_brassicacearum_NFM421	P_sp_CFII68	0.94466	0.998968		Pseudomonas_fluorescens_F113	Pseudomonas_sp_H1h	0.165093	26.3	2.41591	0.02
P_brassicacearum_NFM421	P_sp_CFT9	0.847122	0.976194		Pseudomonas_fluorescens_F113	Pseudomonas_sp_45MFCol31	0.157144	27.5	2.42769	0.03
P_brassicacearum_NFM421	P_sp_CHM02	0.849241	0.972617		Pseudomonas_fluorescens_F113	Pseudomonas_sp_GM78	0.158039	27.3	2.42642	0.03
P_brassicacearum_NFM421	P_sp_CMAA1215	0.848262	0.95546		Pseudomonas_fluorescens_F113	Pseudomonas_brassicacearum_subsp_brassicacearum_NFM421	0.0498904	61	2.82703	55.63
P_brassicacearum_NFM421	P_sp_FH1	0.84848	0.962453		Pseudomonas_fluorescens_F113	Pseudomonas_fluorescens_LMG_5329	0.170777	25.5	2.40681	0.01
P_brassicacearum_NFM421	P_sp_FH4	0.849527	0.979116		Pseudomonas_fluorescens_F113	Pseudomonas_sp_GM80	0.166616	26	2.41353	0.02
P_brassicacearum_NFM421	P_sp_G5_2012	0.85678	0.983712		Pseudomonas_fluorescens_F113	Pseudomonas_synxantha_BG33R	0.172326	25.2	2.40423	0.01
P_brassicacearum_NFM421	P_sp_GM102	0.857948	0.955592		Pseudomonas_fluorescens_F113	Pseudomonas_veronii_1YdBTEX2	0.168278	25.8	2.41088	0.01
P_brassicacearum_NFM421	P_sp_GM16	0.850894	0.8898		Pseudomonas_fluorescens_F113	Pseudomonas_fluorescens_BBc6R8	0.170316	25.5	2.40757	0.01
P_brassicacearum_NFM421	P_sp_GM17	0.858337	0.964709		Pseudomonas_fluorescens_F113	Pseudomonas_sp_GM30	0.16418	26.4	2.41732	0.02
P_brassicacearum_NFM421	P_sp_GM18	0.860534	0.957052		Pseudomonas_fluorescens_F113	Pseudomonas_fluorescens_NZ052	0.172202	25.3	2.40444	0.01
P_brassicacearum_NFM421	P_sp_GM21	0.854895	0.947153		Pseudomonas_fluorescens_F113	Pseudomonas_sp_PAMC_26793	0.171634	25.3	2.40539	0.01
P_brassicacearum_NFM421	P_sp_GM24	0.852246	0.892395		Pseudomonas_fluorescens_F113	Pseudomonas_extremaustralis_14-3_substr_14-3b	0.169867	25.6	2.40831	0.01
P_brassicacearum_NFM421	P_sp_GM25	0.857154	0.937455		Pseudomonas_fluorescens_F113	Pseudomonas_sp_GM50	0.159046	27.2	2.42497	0.03
P_brassicacearum_NFM421	P_sp_GM30	0.855425	0.926782		Pseudomonas_fluorescens_F113	Pseudomonas_fluorescens_BRIP34879	0.171878	25.3	2.40498	0.01
P_brassicacearum_NFM421	P_sp_GM33	0.858596	0.978973		Pseudomonas_fluorescens_F113	Pseudomonas_fluorescens_Wayne1	0.167101	26	2.41276	0.02
P_brassicacearum_NFM421	P_sp_GM41_2012	0.856689	0.950167		Pseudomonas_fluorescens_F113	Pseudomonas_fluorescens_WH6	0.169904	25.6	2.40825	0.01
P_brassicacearum_NFM421	P_sp_GM48	0.857271	0.971664		Pseudomonas_fluorescens_F113	Pseudomonas_mandelii_JR-1	0.161961	26.7	2.42068	0.02
P_brassicacearum_NFM421	P_sp_GM49	0.859669	0.974765		Pseudomonas_fluorescens_F113	Pseudomonas_fluorescens_R124	0.163261	26.5	2.41872	0.02
P_brassicacearum_NFM421	P_sp_GM50	0.858393	0.955974		Pseudomonas_fluorescens_F113	Pseudomonas_sp_QTF5	0.161291	26.8	2.42168	0.02
P_brassicacearum_NFM421	P_sp_GM55	0.859067	0.972052		Pseudomonas_fluorescens_F113	Pseudomonas_sp_Ag1	0.169813	25.6	2.4084	0.01
P_brassicacearum_NFM421	P_sp_GM60	0.858728	0.948985		Pseudomonas_fluorescens_F113	Pseudomonas_sp_GM16	0.166954	26	2.413	0.02
P_brassicacearum_NFM421	P_sp_GM67	0.858491	0.950148		Pseudomonas_fluorescens_F113	Pseudomonas_corrugata_CFBP_5454	0.127411	32.9	2.46443	0.32
P_brassicacearum_NFM421	P_sp_GM74	0.858254	0.978879		Pseudomonas_fluorescens_F113	Pseudomonas_fluorescens_A506	0.172504	25.2	2.40393	0.01
P_brassicacearum_NFM421	P_sp_GM78	0.85881	0.984601		Pseudomonas_fluorescens_F113	Pseudomonas_sp_URMO17WK12-I12	0.162246	26.7	2.42025	0.02
P_brassicacearum_NFM421	P_sp_GM79	0.857402	0.958825		Pseudomonas_fluorescens_F113	Pseudomonas_fluorescens_EGD-AQ6	0.173893	25	2.40158	0.01
P_brassicacearum_NFM421	P_sp_GM80	0.851157	0.897339		Pseudomonas_fluorescens_F113	Pseudomonas_sp_GM41_2012	0.159863	27	2.42378	0.03
P_brassicacearum_NFM421	P_sp_H1h	0.85276	0.94202		Pseudomonas_fluorescens_F113	Pseudomonas_sp_GM55	0.15939	27.1	2.42447	0.03
P_brassicacearum_NFM421	P_sp_PAMC_25886	0.850004	0.966194		Pseudomonas_fluorescens_F113	Pseudomonas_sp_G52012	0.159529	27.1	2.42427	0.03
P_brassicacearum_NFM421	P_sp_PAMC_26793	0.847441	0.971		Pseudomonas_fluorescens_F113	Pseudomonas_fluorescens_SS101	0.170376	25.5	2.40747	0.01
P_brassicacearum_NFM421	P_sp_PH1b	0.8513	0.968277		Pseudomonas_fluorescens_F113	Pseudomonas_sp_GM67	0.158827	27.2	2.42529	0.03
P_brassicacearum_NFM421	P_sp_QTF5	0.857276	0.956379		Pseudomonas_fluorescens_F113	Pseudomonas_protegens_CHA0	0.16685	26	2.41316	0.02
P_brassicacearum_NFM421	P_sp_R62	0.854139	0.918758		Pseudomonas_fluorescens_F113	Pseudomonas_sp_GM48	0.159945	27	2.42366	0.03
P_brassicacearum_NFM421	P_sp_R81	0.846513	0.968893		Pseudomonas_fluorescens_F113	Pseudomonas_chlororaphis_YL-1	0.159409	27.1	2.42444	0.03
P_brassicacearum_NFM421	P_sp_TKP	0.849829	0.975038		Pseudomonas_fluorescens_F113	Pseudomonas_sp_UW4	0.158467	27.3	2.4258	0.03
P_brassicacearum_NFM421	P_sp_UK4	0.852561	0.976109		Pseudomonas_fluorescens_F113	Pseudomonas_fluorescens_Q2-87	0.112935	36.3	2.48327	0.98
P_brassicacearum_NFM421	P_sp_URIL14HWK12-I6	0.851633	0.927451		Pseudomonas_fluorescens_F113	Pseudomonas_sp_URIL14HWK12-I6	0.166278	26.1	2.41406	0.02
P_brassicacearum_NFM421	P_sp_URIL14HWK12-I7	0.984366	0.999837		Pseudomonas_fluorescens_F113	Pseudomonas_fluorescens_Q8r1-96	0.0500478	60.9	2.82549	55.34
P_brassicacearum_NFM421	P_sp_URMO17WK12-I12	0.854628	0.953844		Pseudomonas_fluorescens_F113	Pseudomonas_sp_PAMC_25886	0.170303	25.5	2.40759	0.01
P_brassicacearum_NFM421	P_sp_UW4	0.8509	0.978759		Pseudomonas_fluorescens_F113	Pseudomonas_fluorescens_FH5	0.17255	25.2	2.40386	0.01
P_brassicacearum_NFM421	P_synxantha_BG33R	0.849944	0.973618		Pseudomonas_fluorescens_F113	Pseudomonas_sp_R62	0.161373	26.8	2.42156	0.02
P_brassicacearum_NFM421	P_tolaasii_6264	0.847354	0.953519		Pseudomonas_fluorescens_F113	Pseudomonas_sp_CF150	0.170873	25.4	2.40665	0.01
P_brassicacearum_NFM421	P_tolaasii_PMS117	0.846822	0.95644		Pseudomonas_fluorescens_F113	Pseudomonas_sp_CMAA1215	0.170379	25.5	2.40747	0.01
P_brassicacearum_NFM421	P_umsongensis_20MFCvi11	0.858688	0.963503		Pseudomonas_fluorescens_F113	Pseudomonas_sp_R81	0.173309	25.1	2.40257	0.01
P_brassicacearum_NFM421	P_umsongensis_UNC430CL58Col	0.859473	0.959926		Pseudomonas_fluorescens_F113	Pseudomonas_fluorescens_NCIMB_11764	0.157102	27.5	2.42775	0.03
P_brassicacearum_NFM421	P_veronii_1YdBTEX2	0.851029	0.966014		Pseudomonas_fluorescens_F113	Pseudomonas_brassicacearum_51MFCVI21	0.0497755	61.1	2.82815	55.85
P_chlororaphis_subsp_aureofaciens_30-84	P_chlororaphis_HT66	0.945824	0.999206		Pseudomonas_sp_GM21	Pseudomonas_chlororaphis_30-84	0.163097	26.6	2.41897	0.02
P_chlororaphis_subsp_aureofaciens_30-84	P_chlororaphis_O6	0.893905	0.999694		Pseudomonas_sp_GM21	Pseudomonas_sp_FH4	0.173281	25.1	2.40262	0.01
P_chlororaphis_subsp_aureofaciens_30-84	P_chlororaphis_YL-1	0.948791	0.999631		Pseudomonas_sp_GM21	Pseudomonas_sp_CHM02	0.173441	25.1	2.40235	0.01
P_chlororaphis_subsp_aureofaciens_30-84	P_chlororaphis_subsp_aurantiaca_PB-St2	0.934527	0.999376		Pseudomonas_sp_GM21	Pseudomonas_chlororaphis_O6	0.163668	26.5	2.4181	0.02
P_chlororaphis_subsp_aureofaciens_30-84	P_chlororaphis_subsp_chlororaphis_GP72	0.951572	0.999651		Pseudomonas_sp_GM21	Pseudomonas_fluorescens_BS2	0.17572	24.8	2.39843	0.01
P_chlororaphis_subsp_aureofaciens_30-84	P_corrugata_CFBP_5454	0.855495	0.951401		Pseudomonas_sp_GM21	Pseudomonas_chlororaphis_subsp_chlororaphis_GP72	0.162812	26.6	2.4194	0.02
P_chlororaphis_subsp_aureofaciens_30-84	P_extremaustralis_14-3	0.854264	0.972793		Pseudomonas_sp_GM21	Pseudomonas_sp_35MFCvi11	0.131918	32	2.45919	0.23
P_chlororaphis_subsp_aureofaciens_30-84	P_fluorescens_A506	0.851202	0.950581		Pseudomonas_sp_GM21	Pseudomonas_fluorescens_NZ011	0.156261	27.6	2.42893	0.04
P_chlororaphis_subsp_aureofaciens_30-84	P_fluorescens_ATCC_17400	0.853826	0.970104		Pseudomonas_sp_GM21	Pseudomonas_aeruginosa_PAO1	0.216508	20.3	2.31478	0
P_chlororaphis_subsp_aureofaciens_30-84	P_fluorescens_BBc6R8	0.857766	0.969442		Pseudomonas_sp_GM21	Pseudomonas_sp_FH1	0.173018	25.2	2.40307	0.01
P_chlororaphis_subsp_aureofaciens_30-84	P_fluorescens_BRIP34879	0.854429	0.965622		Pseudomonas_sp_GM21	Pseudomonas_fluorescens_Wood1R	0.159634	27.1	2.42412	0.03
P_chlororaphis_subsp_aureofaciens_30-84	P_fluorescens_BS2	0.853859	0.959241		Pseudomonas_sp_GM21	Pseudomonas_sp_GM60	0.126373	33.1	2.46565	0.35
P_chlororaphis_subsp_aureofaciens_30-84	P_fluorescens_EGD-AQ6	0.853049	0.959721		Pseudomonas_sp_GM21	Pseudomonas_sp_CFT9	0.178207	24.5	2.39406	0.01
P_chlororaphis_subsp_aureofaciens_30-84	P_fluorescens_F113	0.854909	0.964023		Pseudomonas_sp_GM21	Pseudomonas_umsongensis_20MFCvi11	0.131903	32	2.45921	0.23
P_chlororaphis_subsp_aureofaciens_30-84	P_fluorescens_FH5	0.851658	0.951497		Pseudomonas_sp_GM21	Pseudomonas_protegens_Pf-5	0.172012	25.3	2.40476	0.01
P_chlororaphis_subsp_aureofaciens_30-84	P_fluorescens_LMG_5329	0.853809	0.960056		Pseudomonas_sp_GM21	Pseudomonas_sp_GM33	0.138348	30.7	2.45173	0.14
P_chlororaphis_subsp_aureofaciens_30-84	P_fluorescens_NCIMB_11764	0.854709	0.93992		Pseudomonas_sp_GM21	Pseudomonas_sp_CBZ-4	0.172097	25.3	2.40462	0.01
P_chlororaphis_subsp_aureofaciens_30-84	P_fluorescens_NZ007	0.852343	0.940459		Pseudomonas_sp_GM21	Pseudomonas_umsongensis_UNC430CL58Col	0.131988	32	2.45911	0.23
P_chlororaphis_subsp_aureofaciens_30-84	P_fluorescens_NZ011	0.852932	0.887643		Pseudomonas_sp_GM21	Pseudomonas_chlororaphis_subsp_aurantiaca_PB-St2	0.164973	26.3	2.4161	0.02
P_chlororaphis_subsp_aureofaciens_30-84	P_fluorescens_NZ052	0.852518	0.959717		Pseudomonas_sp_GM21	Pseudomonas_chlororaphis_HT66	0.16499	26.3	2.41607	0.02
P_chlororaphis_subsp_aureofaciens_30-84	P_fluorescens_NZI7	0.871156	0.9913		Pseudomonas_sp_GM21	Pseudomonas_sp_GM79	0.13031	32.3	2.46105	0.26
P_chlororaphis_subsp_aureofaciens_30-84	P_fluorescens_Pf0-1	0.855911	0.941184		Pseudomonas_sp_GM21	Pseudomonas_sp_TKP	0.1748	24.9	2.40003	0.01
P_chlororaphis_subsp_aureofaciens_30-84	P_fluorescens_Pf29Arp	0.857343	0.959753		Pseudomonas_sp_GM21	Pseudomonas_sp_GM24	0.155332	27.7	2.43022	0.04
P_chlororaphis_subsp_aureofaciens_30-84	P_fluorescens_Q2-87	0.852834	0.956671		Pseudomonas_sp_GM21	Pseudomonas_sp_2-9_22010	0.17371	25.1	2.40189	0.01
P_chlororaphis_subsp_aureofaciens_30-84	P_fluorescens_Q8r1-96	0.855401	0.964258		Pseudomonas_sp_GM21	Pseudomonas_tolaasii_PMS117	0.174527	25	2.40049	0.01
P_chlororaphis_subsp_aureofaciens_30-84	P_fluorescens_R124	0.859135	0.923348		Pseudomonas_sp_GM21	Pseudomonas_sp_GM74	0.138948	30.6	2.45102	0.13
P_chlororaphis_subsp_aureofaciens_30-84	P_fluorescens_S12	0.860111	0.965523		Pseudomonas_sp_GM21	Pseudomonas_fluorescens_ATCC_17400	0.173767	25.1	2.40179	0.01
P_chlororaphis_subsp_aureofaciens_30-84	P_fluorescens_SBW25	0.850594	0.956886		Pseudomonas_sp_GM21	Pseudomonas_sp_GM18	0.130261	32.3	2.46111	0.26
P_chlororaphis_subsp_aureofaciens_30-84	P_fluorescens_SS101	0.848459	0.951787		Pseudomonas_sp_GM21	Pseudomonas_fluorescens_S12	0.161052	26.9	2.42203	0.02
P_chlororaphis_subsp_aureofaciens_30-84	P_fluorescens_WH6	0.852973	0.963986		Pseudomonas_sp_GM21	Pseudomonas_fluorescens_Pf0-1	0.151153	28.4	2.43587	0.05
P_chlororaphis_subsp_aureofaciens_30-84	P_fluorescens_Wayne1	0.872938	0.987662		Pseudomonas_sp_GM21	Pseudomonas_sp_URIL14HWK12-I7	0.163097	26.6	2.41897	0.02
P_chlororaphis_subsp_aureofaciens_30-84	P_fluorescens_Wood1R	0.861703	0.966734		Pseudomonas_sp_GM21	Pseudomonas_sp_CFII68	0.160717	26.9	2.42253	0.03
P_chlororaphis_subsp_aureofaciens_30-84	P_mandelii_36MFCvi1_1	0.860532	0.94088		Pseudomonas_sp_GM21	Pseudomonas_fluorescens_Pf29Arp	0.167682	25.9	2.41184	0.01
P_chlororaphis_subsp_aureofaciens_30-84	P_mandelii_JR-1	0.857293	0.942037		Pseudomonas_sp_GM21	Pseudomonas_brassicacearum_DF41	0.164593	26.3	2.41668	0.02
P_chlororaphis_subsp_aureofaciens_30-84	P_poae_RE_1_1_14	0.851726	0.964135		Pseudomonas_sp_GM21	Pseudomonas_mandelii_36MFCvi11	0.131618	32	2.45954	0.24
P_chlororaphis_subsp_aureofaciens_30-84	P_protegens_CHA0	0.862707	0.988022		Pseudomonas_sp_GM21	Pseudomonas_fluorescens_SBW25	0.173293	25.1	2.4026	0.01
P_chlororaphis_subsp_aureofaciens_30-84	P_protegens_Pf-5	0.862293	0.987673		Pseudomonas_sp_GM21	Pseudomonas_poae_RE_1_1_14	0.175245	24.9	2.39926	0.01
P_chlororaphis_subsp_aureofaciens_30-84	P_sp_2-92_2010	0.853418	0.956641		Pseudomonas_sp_GM21	Pseudomonas_sp_PH1b	0.173019	25.2	2.40306	0.01
P_chlororaphis_subsp_aureofaciens_30-84	P_sp_35MFCvi1_1	0.86046	0.945635		Pseudomonas_sp_GM21	Pseudomonas_sp_GM17	0.163711	26.5	2.41804	0.02
P_chlororaphis_subsp_aureofaciens_30-84	P_sp_45MFCol3_1	0.860606	0.945585		Pseudomonas_sp_GM21	Pseudomonas_sp_GM49	0.137925	30.8	2.45222	0.15
P_chlororaphis_subsp_aureofaciens_30-84	P_sp_Ag1	0.856286	0.970154		Pseudomonas_sp_GM21	Pseudomonas_sp_UK4	0.164934	26.3	2.41616	0.02
P_chlororaphis_subsp_aureofaciens_30-84	P_sp_CBZ-4	0.855594	0.968913		Pseudomonas_sp_GM21	Pseudomonas_fluorescens_NZ007	0.171652	25.3	2.40536	0.01
P_chlororaphis_subsp_aureofaciens_30-84	P_sp_CF150	0.852238	0.951868		Pseudomonas_sp_GM21	Pseudomonas_sp_GM25	0.150363	28.6	2.43691	0.06
P_chlororaphis_subsp_aureofaciens_30-84	P_sp_CFII68	0.858194	0.965986		Pseudomonas_sp_GM21	Pseudomonas_sp_H1h	0.153961	28	2.43211	0.04
P_chlororaphis_subsp_aureofaciens_30-84	P_sp_CFT9	0.850827	0.952407		Pseudomonas_sp_GM21	Pseudomonas_sp_45MFCol31	0.130521	32.3	2.46081	0.26
P_chlororaphis_subsp_aureofaciens_30-84	P_sp_CHM02	0.854824	0.967516		Pseudomonas_sp_GM21	Pseudomonas_sp_GM78	0.1397	30.4	2.45013	0.13
P_chlororaphis_subsp_aureofaciens_30-84	P_sp_CMAA1215	0.861542	0.975044		Pseudomonas_sp_GM21	Pseudomonas_brassicacearum_subsp_brassicacearum_NFM421	0.162762	26.6	2.41948	0.02
P_chlororaphis_subsp_aureofaciens_30-84	P_sp_FH1	0.854189	0.959091		Pseudomonas_sp_GM21	Pseudomonas_fluorescens_LMG_5329	0.173096	25.1	2.40293	0.01
P_chlororaphis_subsp_aureofaciens_30-84	P_sp_FH4	0.854641	0.965058		Pseudomonas_sp_GM21	Pseudomonas_sp_GM80	0.154115	27.9	2.4319	0.04
P_chlororaphis_subsp_aureofaciens_30-84	P_sp_G5_2012	0.859444	0.962614		Pseudomonas_sp_GM21	Pseudomonas_synxantha_BG33R	0.175984	24.8	2.39797	0.01
P_chlororaphis_subsp_aureofaciens_30-84	P_sp_GM102	0.85993	0.926285		Pseudomonas_sp_GM21	Pseudomonas_veronii_1YdBTEX2	0.17183	25.3	2.40506	0.01
P_chlororaphis_subsp_aureofaciens_30-84	P_sp_GM16	0.852916	0.877599		Pseudomonas_sp_GM21	Pseudomonas_fluorescens_BBc6R8	0.17042	25.5	2.4074	0.01
P_chlororaphis_subsp_aureofaciens_30-84	P_sp_GM17	0.96999	0.999686		Pseudomonas_sp_GM21	Pseudomonas_sp_GM30	0.153901	28	2.43219	0.04
P_chlororaphis_subsp_aureofaciens_30-84	P_sp_GM18	0.862018	0.94317		Pseudomonas_sp_GM21	Pseudomonas_fluorescens_NZ052	0.17233	25.2	2.40423	0.01
P_chlororaphis_subsp_aureofaciens_30-84	P_sp_GM21	0.854741	0.915634		Pseudomonas_sp_GM21	Pseudomonas_sp_PAMC_26793	0.1708	25.5	2.40677	0.01
P_chlororaphis_subsp_aureofaciens_30-84	P_sp_GM24	0.853299	0.880205		Pseudomonas_sp_GM21	Pseudomonas_extremaustralis_14-3_substr_14-3b	0.173279	25.1	2.40262	0.01
P_chlororaphis_subsp_aureofaciens_30-84	P_sp_GM25	0.860108	0.939777		Pseudomonas_sp_GM21	Pseudomonas_sp_GM50	0.128803	32.6	2.4628	0.29
P_chlororaphis_subsp_aureofaciens_30-84	P_sp_GM30	0.859059	0.926314		Pseudomonas_sp_GM21	Pseudomonas_fluorescens_BRIP34879	0.175341	24.8	2.39909	0.01
P_chlororaphis_subsp_aureofaciens_30-84	P_sp_GM33	0.862579	0.964171		Pseudomonas_sp_GM21	Pseudomonas_fluorescens_Wayne1	0.172876	25.2	2.40331	0.01
P_chlororaphis_subsp_aureofaciens_30-84	P_sp_GM41_2012	0.858076	0.930925		Pseudomonas_sp_GM21	Pseudomonas_fluorescens_WH6	0.174339	25	2.40082	0.01
P_chlororaphis_subsp_aureofaciens_30-84	P_sp_GM48	0.860317	0.946584		Pseudomonas_sp_GM21	Pseudomonas_mandelii_JR-1	0.122492	34	2.47034	0.47
P_chlororaphis_subsp_aureofaciens_30-84	P_sp_GM49	0.862765	0.953876		Pseudomonas_sp_GM21	Pseudomonas_fluorescens_R124	0.154095	27.9	2.43192	0.04
P_chlororaphis_subsp_aureofaciens_30-84	P_sp_GM50	0.859661	0.928815		Pseudomonas_sp_GM21	Pseudomonas_sp_QTF5	0.129812	32.4	2.46163	0.27
P_chlororaphis_subsp_aureofaciens_30-84	P_sp_GM55	0.861991	0.953669		Pseudomonas_sp_GM21	Pseudomonas_sp_Ag1	0.170537	25.5	2.40721	0.01
P_chlororaphis_subsp_aureofaciens_30-84	P_sp_GM60	0.861699	0.9308		Pseudomonas_sp_GM21	Pseudomonas_sp_GM16	0.156086	27.6	2.42918	0.04
P_chlororaphis_subsp_aureofaciens_30-84	P_sp_GM67	0.861418	0.934253		Pseudomonas_sp_GM21	Pseudomonas_corrugata_CFBP_5454	0.168656	25.8	2.41027	0.01
P_chlororaphis_subsp_aureofaciens_30-84	P_sp_GM74	0.861862	0.963134		Pseudomonas_sp_GM21	Pseudomonas_fluorescens_A506	0.177458	24.6	2.39539	0.01
P_chlororaphis_subsp_aureofaciens_30-84	P_sp_GM78	0.860723	0.971204		Pseudomonas_sp_GM21	Pseudomonas_sp_URMO17WK12-I12	0.0965587	40.9	2.51638	3.37
P_chlororaphis_subsp_aureofaciens_30-84	P_sp_GM79	0.860443	0.930596		Pseudomonas_sp_GM21	Pseudomonas_fluorescens_EGD-AQ6	0.175725	24.8	2.39842	0.01
P_chlororaphis_subsp_aureofaciens_30-84	P_sp_GM80	0.854024	0.893257		Pseudomonas_sp_GM21	Pseudomonas_sp_GM41_2012	0.122065	34.1	2.47086	0.49
P_chlororaphis_subsp_aureofaciens_30-84	P_sp_H1h	0.857875	0.930514		Pseudomonas_sp_GM21	Pseudomonas_sp_GM55	0.138342	30.7	2.45173	0.14
P_chlororaphis_subsp_aureofaciens_30-84	P_sp_PAMC_25886	0.856561	0.966421		Pseudomonas_sp_GM21	Pseudomonas_sp_G52012	0.140629	30.3	2.44903	0.12
P_chlororaphis_subsp_aureofaciens_30-84	P_sp_PAMC_26793	0.855117	0.965863		Pseudomonas_sp_GM21	Pseudomonas_fluorescens_SS101	0.175389	24.8	2.39901	0.01
P_chlororaphis_subsp_aureofaciens_30-84	P_sp_PH1b	0.867831	0.988021		Pseudomonas_sp_GM21	Pseudomonas_sp_GM67	0.125815	33.3	2.46632	0.37
P_chlororaphis_subsp_aureofaciens_30-84	P_sp_QTF5	0.859264	0.926094		Pseudomonas_sp_GM21	Pseudomonas_protegens_CHA0	0.172729	25.2	2.40355	0.01
P_chlororaphis_subsp_aureofaciens_30-84	P_sp_R62	0.857448	0.906145		Pseudomonas_sp_GM21	Pseudomonas_sp_GM48	0.13894	30.6	2.45103	0.13
P_chlororaphis_subsp_aureofaciens_30-84	P_sp_R81	0.851751	0.959396		Pseudomonas_sp_GM21	Pseudomonas_chlororaphis_YL-1	0.163233	26.5	2.41876	0.02
P_chlororaphis_subsp_aureofaciens_30-84	P_sp_TKP	0.848508	0.967125		Pseudomonas_sp_GM21	Pseudomonas_sp_UW4	0.139393	30.5	2.4505	0.13
P_chlororaphis_subsp_aureofaciens_30-84	P_sp_UK4	0.857858	0.9634		Pseudomonas_sp_GM21	Pseudomonas_fluorescens_Q2-87	0.167909	25.9	2.41147	0.01
P_chlororaphis_subsp_aureofaciens_30-84	P_sp_URIL14HWK12-I6	0.857424	0.922725		Pseudomonas_sp_GM21	Pseudomonas_sp_URIL14HWK12-I6	0.154457	27.9	2.43143	0.04
P_chlororaphis_subsp_aureofaciens_30-84	P_sp_URIL14HWK12-I7	0.859703	0.965675		Pseudomonas_sp_GM21	Pseudomonas_fluorescens_Q8r1-96	0.162712	26.6	2.41955	0.02
P_chlororaphis_subsp_aureofaciens_30-84	P_sp_URMO17WK12-I12	0.857548	0.936179		Pseudomonas_sp_GM21	Pseudomonas_sp_PAMC_25886	0.17073	25.5	2.40689	0.01
P_chlororaphis_subsp_aureofaciens_30-84	P_sp_UW4	0.86048	0.960072		Pseudomonas_sp_GM21	Pseudomonas_fluorescens_FH5	0.178088	24.5	2.39427	0.01
P_chlororaphis_subsp_aureofaciens_30-84	P_synxantha_BG33R	0.851963	0.949143		Pseudomonas_sp_GM21	Pseudomonas_sp_R62	0.155396	27.7	2.43013	0.04
P_chlororaphis_subsp_aureofaciens_30-84	P_tolaasii_6264	0.852628	0.953225		Pseudomonas_sp_GM21	Pseudomonas_sp_CF150	0.175995	24.8	2.39796	0.01
P_chlororaphis_subsp_aureofaciens_30-84	P_tolaasii_PMS117	0.852749	0.95645		Pseudomonas_sp_GM21	Pseudomonas_sp_CMAA1215	0.179856	24.3	2.3911	0.01
P_chlororaphis_subsp_aureofaciens_30-84	P_umsongensis_20MFCvi11	0.860619	0.945702		Pseudomonas_sp_GM21	Pseudomonas_sp_R81	0.175063	24.9	2.39957	0.01
P_chlororaphis_subsp_aureofaciens_30-84	P_umsongensis_UNC430CL58Col	0.8603	0.940788		Pseudomonas_sp_GM21	Pseudomonas_fluorescens_NCIMB_11764	0.125917	33.2	2.46619	0.36
P_chlororaphis_subsp_aureofaciens_30-84	P_veronii_1YdBTEX2	0.861712	0.969669		Pseudomonas_sp_GM21	Pseudomonas_brassicacearum_51MFCVI21	0.163169	26.5	2.41886	0.02
P_chlororaphis_HT66	P_chlororaphis_O6	0.889692	0.999333		Pseudomonas_chlororaphis_30-84	Pseudomonas_sp_FH4	0.164965	26.3	2.41611	0.02
P_chlororaphis_HT66	P_chlororaphis_YL-1	0.930543	0.99915		Pseudomonas_chlororaphis_30-84	Pseudomonas_sp_CHM02	0.165479	26.2	2.41531	0.02
P_chlororaphis_HT66	P_chlororaphis_subsp_aurantiaca_PB-St2	0.916704	0.998704		Pseudomonas_chlororaphis_30-84	Pseudomonas_chlororaphis_O6	0.051432	60.1	2.81181	52.7
P_chlororaphis_HT66	P_chlororaphis_subsp_chlororaphis_GP72	0.941652	0.999199		Pseudomonas_chlororaphis_30-84	Pseudomonas_fluorescens_BS2	0.168765	25.7	2.4101	0.01
P_chlororaphis_HT66	P_corrugata_CFBP_5454	0.831943	0.952843		Pseudomonas_chlororaphis_30-84	Pseudomonas_chlororaphis_subsp_chlororaphis_GP72	0.0503116	60.8	2.82289	54.83
P_chlororaphis_HT66	P_extremaustralis_14-3	0.83391	0.97347		Pseudomonas_chlororaphis_30-84	Pseudomonas_sp_35MFCvi11	0.158437	27.3	2.42585	0.03
P_chlororaphis_HT66	P_fluorescens_A506	0.835248	0.951255		Pseudomonas_chlororaphis_30-84	Pseudomonas_fluorescens_NZ011	0.168771	25.7	2.41009	0.01
P_chlororaphis_HT66	P_fluorescens_ATCC_17400	0.837561	0.969703		Pseudomonas_chlororaphis_30-84	Pseudomonas_aeruginosa_PAO1	0.202701	21.6	2.34566	0
P_chlororaphis_HT66	P_fluorescens_BBc6R8	0.838755	0.970352		Pseudomonas_chlororaphis_30-84	Pseudomonas_sp_FH1	0.167829	25.9	2.4116	0.01
P_chlororaphis_HT66	P_fluorescens_BRIP34879	0.839753	0.966253		Pseudomonas_chlororaphis_30-84	Pseudomonas_fluorescens_Wood1R	0.156685	27.5	2.42834	0.03
P_chlororaphis_HT66	P_fluorescens_BS2	0.838333	0.960128		Pseudomonas_chlororaphis_30-84	Pseudomonas_sp_GM60	0.158644	27.2	2.42555	0.03
P_chlororaphis_HT66	P_fluorescens_EGD-AQ6	0.83794	0.960527		Pseudomonas_chlororaphis_30-84	Pseudomonas_sp_CFT9	0.169787	25.6	2.40844	0.01
P_chlororaphis_HT66	P_fluorescens_F113	0.827128	0.964354		Pseudomonas_chlororaphis_30-84	Pseudomonas_umsongensis_20MFCvi11	0.158363	27.3	2.42595	0.03
P_chlororaphis_HT66	P_fluorescens_FH5	0.837131	0.952388		Pseudomonas_chlororaphis_30-84	Pseudomonas_protegens_Pf-5	0.145603	29.4	2.44298	0.08
P_chlororaphis_HT66	P_fluorescens_LMG_5329	0.837141	0.960977		Pseudomonas_chlororaphis_30-84	Pseudomonas_sp_GM33	0.156297	27.6	2.42888	0.04
P_chlororaphis_HT66	P_fluorescens_NCIMB_11764	0.830937	0.942788		Pseudomonas_chlororaphis_30-84	Pseudomonas_sp_CBZ-4	0.165535	26.2	2.41522	0.02
P_chlororaphis_HT66	P_fluorescens_NZ007	0.830245	0.940929		Pseudomonas_chlororaphis_30-84	Pseudomonas_umsongensis_UNC430CL58Col	0.158414	27.3	2.42588	0.03
P_chlororaphis_HT66	P_fluorescens_NZ011	0.82985	0.893057		Pseudomonas_chlororaphis_30-84	Pseudomonas_chlororaphis_subsp_aurantiaca_PB-St2	0.0527191	59.4	2.799	50.23
P_chlororaphis_HT66	P_fluorescens_NZ052	0.833639	0.960576		Pseudomonas_chlororaphis_30-84	Pseudomonas_chlororaphis_HT66	0.0537159	58.8	2.78905	48.31
P_chlororaphis_HT66	P_fluorescens_NZI7	0.857982	0.991288		Pseudomonas_chlororaphis_30-84	Pseudomonas_sp_GM79	0.158098	27.3	2.42633	0.03
P_chlororaphis_HT66	P_fluorescens_Pf0-1	0.821175	0.944369		Pseudomonas_chlororaphis_30-84	Pseudomonas_sp_TKP	0.168049	25.8	2.41125	0.01
P_chlororaphis_HT66	P_fluorescens_Pf29Arp	0.837116	0.959903		Pseudomonas_chlororaphis_30-84	Pseudomonas_sp_GM24	0.167111	26	2.41275	0.02
P_chlororaphis_HT66	P_fluorescens_Q2-87	0.819888	0.95698		Pseudomonas_chlororaphis_30-84	Pseudomonas_sp_2-9_22010	0.168187	25.8	2.41103	0.01
P_chlororaphis_HT66	P_fluorescens_Q8r1-96	0.816845	0.964038		Pseudomonas_chlororaphis_30-84	Pseudomonas_tolaasii_PMS117	0.167898	25.9	2.41149	0.01
P_chlororaphis_HT66	P_fluorescens_R124	0.829566	0.927361		Pseudomonas_chlororaphis_30-84	Pseudomonas_sp_GM74	0.156693	27.5	2.42833	0.03
P_chlororaphis_HT66	P_fluorescens_S12	0.834401	0.965739		Pseudomonas_chlororaphis_30-84	Pseudomonas_fluorescens_ATCC_17400	0.165546	26.2	2.41521	0.02
P_chlororaphis_HT66	P_fluorescens_SBW25	0.82973	0.958598		Pseudomonas_chlororaphis_30-84	Pseudomonas_sp_GM18	0.156866	27.5	2.42808	0.03
P_chlororaphis_HT66	P_fluorescens_SS101	0.828679	0.952407		Pseudomonas_chlororaphis_30-84	Pseudomonas_fluorescens_S12	0.156881	27.5	2.42806	0.03
P_chlororaphis_HT66	P_fluorescens_WH6	0.827583	0.965039		Pseudomonas_chlororaphis_30-84	Pseudomonas_fluorescens_Pf0-1	0.160593	26.9	2.42271	0.03
P_chlororaphis_HT66	P_fluorescens_Wayne1	0.862408	0.987206		Pseudomonas_chlororaphis_30-84	Pseudomonas_sp_URIL14HWK12-I7	0.160469	26.9	2.4229	0.03
P_chlororaphis_HT66	P_fluorescens_Wood1R	0.842141	0.966605		Pseudomonas_chlororaphis_30-84	Pseudomonas_sp_CFII68	0.156766	27.5	2.42822	0.03
P_chlororaphis_HT66	P_mandelii_36MFCvi1_1	0.839563	0.944459		Pseudomonas_chlororaphis_30-84	Pseudomonas_fluorescens_Pf29Arp	0.161718	26.8	2.42105	0.02
P_chlororaphis_HT66	P_mandelii_JR-1	0.838765	0.944755		Pseudomonas_chlororaphis_30-84	Pseudomonas_brassicacearum_DF41	0.159785	27	2.4239	0.03
P_chlororaphis_HT66	P_poae_RE_1_1_14	0.830969	0.964855		Pseudomonas_chlororaphis_30-84	Pseudomonas_mandelii_36MFCvi11	0.158428	27.3	2.42586	0.03
P_chlororaphis_HT66	P_protegens_CHA0	0.839751	0.987567		Pseudomonas_chlororaphis_30-84	Pseudomonas_fluorescens_SBW25	0.168261	25.8	2.41091	0.01
P_chlororaphis_HT66	P_protegens_Pf-5	0.84256	0.987281		Pseudomonas_chlororaphis_30-84	Pseudomonas_poae_RE_1_1_14	0.166974	26	2.41296	0.02
P_chlororaphis_HT66	P_sp_2-92_2010	0.836568	0.957747		Pseudomonas_chlororaphis_30-84	Pseudomonas_sp_PH1b	0.148216	28.9	2.43968	0.07
P_chlororaphis_HT66	P_sp_35MFCvi1_1	0.844152	0.948715		Pseudomonas_chlororaphis_30-84	Pseudomonas_sp_GM17	0.0298322	74.7	2.90404	85.4
P_chlororaphis_HT66	P_sp_45MFCol3_1	0.841676	0.948737		Pseudomonas_chlororaphis_30-84	Pseudomonas_sp_GM49	0.15573	27.7	2.42967	0.04
P_chlororaphis_HT66	P_sp_Ag1	0.836457	0.971222		Pseudomonas_chlororaphis_30-84	Pseudomonas_sp_UK4	0.157264	27.4	2.42752	0.03
P_chlororaphis_HT66	P_sp_CBZ-4	0.837447	0.969676		Pseudomonas_chlororaphis_30-84	Pseudomonas_fluorescens_NZ007	0.169861	25.6	2.40832	0.01
P_chlororaphis_HT66	P_sp_CF150	0.838838	0.952747		Pseudomonas_chlororaphis_30-84	Pseudomonas_sp_GM25	0.16076	26.9	2.42247	0.03
P_chlororaphis_HT66	P_sp_CFII68	0.835147	0.965999		Pseudomonas_chlororaphis_30-84	Pseudomonas_sp_H1h	0.163961	26.4	2.41766	0.02
P_chlororaphis_HT66	P_sp_CFT9	0.838494	0.953367		Pseudomonas_chlororaphis_30-84	Pseudomonas_sp_45MFCol31	0.157861	27.3	2.42667	0.03
P_chlororaphis_HT66	P_sp_CHM02	0.838207	0.967975		Pseudomonas_chlororaphis_30-84	Pseudomonas_sp_GM78	0.156688	27.5	2.42833	0.03
P_chlororaphis_HT66	P_sp_CMAA1215	0.849563	0.973085		Pseudomonas_chlororaphis_30-84	Pseudomonas_brassicacearum_subsp_brassicacearum_NFM421	0.159022	27.2	2.425	0.03
P_chlororaphis_HT66	P_sp_FH1	0.839312	0.960455		Pseudomonas_chlororaphis_30-84	Pseudomonas_fluorescens_LMG_5329	0.16776	25.9	2.41171	0.01
P_chlororaphis_HT66	P_sp_FH4	0.836844	0.964379		Pseudomonas_chlororaphis_30-84	Pseudomonas_sp_GM80	0.166876	26	2.41312	0.02
P_chlororaphis_HT66	P_sp_G5_2012	0.844255	0.963518		Pseudomonas_chlororaphis_30-84	Pseudomonas_synxantha_BG33R	0.170048	25.6	2.40801	0.01
P_chlororaphis_HT66	P_sp_GM102	0.835778	0.929981		Pseudomonas_chlororaphis_30-84	Pseudomonas_veronii_1YdBTEX2	0.16328	26.5	2.41869	0.02
P_chlororaphis_HT66	P_sp_GM16	0.830405	0.88305		Pseudomonas_chlororaphis_30-84	Pseudomonas_fluorescens_BBc6R8	0.164089	26.4	2.41746	0.02
P_chlororaphis_HT66	P_sp_GM17	0.92429	0.9994		Pseudomonas_chlororaphis_30-84	Pseudomonas_sp_GM30	0.160995	26.9	2.42212	0.02
P_chlororaphis_HT66	P_sp_GM18	0.83552	0.946015		Pseudomonas_chlororaphis_30-84	Pseudomonas_fluorescens_NZ052	0.167243	26	2.41254	0.02
P_chlororaphis_HT66	P_sp_GM21	0.839134	0.919073		Pseudomonas_chlororaphis_30-84	Pseudomonas_sp_PAMC_26793	0.166811	26	2.41322	0.02
P_chlororaphis_HT66	P_sp_GM24	0.835646	0.885519		Pseudomonas_chlororaphis_30-84	Pseudomonas_extremaustralis_14-3_substr_14-3b	0.166194	26.1	2.41419	0.02
P_chlororaphis_HT66	P_sp_GM25	0.828516	0.94256		Pseudomonas_chlororaphis_30-84	Pseudomonas_sp_GM50	0.157641	27.4	2.42698	0.03
P_chlororaphis_HT66	P_sp_GM30	0.830943	0.930365		Pseudomonas_chlororaphis_30-84	Pseudomonas_fluorescens_BRIP34879	0.167545	25.9	2.41206	0.01
P_chlororaphis_HT66	P_sp_GM33	0.847782	0.96572		Pseudomonas_chlororaphis_30-84	Pseudomonas_fluorescens_Wayne1	0.145838	29.3	2.44268	0.08
P_chlororaphis_HT66	P_sp_GM41_2012	0.832948	0.934363		Pseudomonas_chlororaphis_30-84	Pseudomonas_fluorescens_WH6	0.16894	25.7	2.40982	0.01
P_chlororaphis_HT66	P_sp_GM48	0.841828	0.948656		Pseudomonas_chlororaphis_30-84	Pseudomonas_mandelii_JR-1	0.160008	27	2.42357	0.03
P_chlororaphis_HT66	P_sp_GM49	0.850051	0.955848		Pseudomonas_chlororaphis_30-84	Pseudomonas_fluorescens_R124	0.162098	26.7	2.42048	0.02
P_chlororaphis_HT66	P_sp_GM50	0.837165	0.932619		Pseudomonas_chlororaphis_30-84	Pseudomonas_sp_QTF5	0.156829	27.5	2.42813	0.03
P_chlororaphis_HT66	P_sp_GM55	0.841435	0.955841		Pseudomonas_chlororaphis_30-84	Pseudomonas_sp_Ag1	0.165466	26.2	2.41533	0.02
P_chlororaphis_HT66	P_sp_GM60	0.840867	0.933636		Pseudomonas_chlororaphis_30-84	Pseudomonas_sp_GM16	0.167548	25.9	2.41205	0.01
P_chlororaphis_HT66	P_sp_GM67	0.835573	0.937067		Pseudomonas_chlororaphis_30-84	Pseudomonas_corrugata_CFBP_5454	0.163417	26.5	2.41849	0.02
P_chlororaphis_HT66	P_sp_GM74	0.845864	0.964627		Pseudomonas_chlororaphis_30-84	Pseudomonas_fluorescens_A506	0.16931	25.7	2.40922	0.01
P_chlororaphis_HT66	P_sp_GM78	0.845573	0.972248		Pseudomonas_chlororaphis_30-84	Pseudomonas_sp_URMO17WK12-I12	0.162609	26.6	2.41971	0.02
P_chlororaphis_HT66	P_sp_GM79	0.837263	0.934038		Pseudomonas_chlororaphis_30-84	Pseudomonas_fluorescens_EGD-AQ6	0.16927	25.7	2.40928	0.01
P_chlororaphis_HT66	P_sp_GM80	0.83236	0.898374		Pseudomonas_chlororaphis_30-84	Pseudomonas_sp_GM41_2012	0.159327	27.1	2.42456	0.03
P_chlororaphis_HT66	P_sp_H1h	0.836332	0.933693		Pseudomonas_chlororaphis_30-84	Pseudomonas_sp_GM55	0.158007	27.3	2.42646	0.03
P_chlororaphis_HT66	P_sp_PAMC_25886	0.841306	0.967666		Pseudomonas_chlororaphis_30-84	Pseudomonas_sp_G52012	0.159329	27.1	2.42456	0.03
P_chlororaphis_HT66	P_sp_PAMC_26793	0.836683	0.967366		Pseudomonas_chlororaphis_30-84	Pseudomonas_fluorescens_SS101	0.168757	25.7	2.41011	0.01
P_chlororaphis_HT66	P_sp_PH1b	0.85182	0.988058		Pseudomonas_chlororaphis_30-84	Pseudomonas_sp_GM67	0.158746	27.2	2.4254	0.03
P_chlororaphis_HT66	P_sp_QTF5	0.840826	0.929708		Pseudomonas_chlororaphis_30-84	Pseudomonas_protegens_CHA0	0.146076	29.3	2.44239	0.08
P_chlororaphis_HT66	P_sp_R62	0.837675	0.9097		Pseudomonas_chlororaphis_30-84	Pseudomonas_sp_GM48	0.157391	27.4	2.42734	0.03
P_chlororaphis_HT66	P_sp_R81	0.836908	0.960257		Pseudomonas_chlororaphis_30-84	Pseudomonas_chlororaphis_YL-1	0.0509678	60.4	2.81642	53.58
P_chlororaphis_HT66	P_sp_TKP	0.825667	0.967893		Pseudomonas_chlororaphis_30-84	Pseudomonas_sp_UW4	0.156453	27.6	2.42866	0.04
P_chlororaphis_HT66	P_sp_UK4	0.840659	0.962967		Pseudomonas_chlororaphis_30-84	Pseudomonas_fluorescens_Q2-87	0.163522	26.5	2.41833	0.02
P_chlororaphis_HT66	P_sp_URIL14HWK12-I6	0.829022	0.926807		Pseudomonas_chlororaphis_30-84	Pseudomonas_sp_URIL14HWK12-I6	0.162673	26.6	2.41961	0.02
P_chlororaphis_HT66	P_sp_URIL14HWK12-I7	0.832411	0.965577		Pseudomonas_chlororaphis_30-84	Pseudomonas_fluorescens_Q8r1-96	0.158919	27.2	2.42515	0.03
P_chlororaphis_HT66	P_sp_URMO17WK12-I12	0.836482	0.93903		Pseudomonas_chlororaphis_30-84	Pseudomonas_sp_PAMC_25886	0.165243	26.2	2.41568	0.02
P_chlororaphis_HT66	P_sp_UW4	0.843449	0.961419		Pseudomonas_chlororaphis_30-84	Pseudomonas_fluorescens_FH5	0.16954	25.6	2.40884	0.01
P_chlororaphis_HT66	P_synxantha_BG33R	0.828964	0.950365		Pseudomonas_chlororaphis_30-84	Pseudomonas_sp_R62	0.161635	26.8	2.42117	0.02
P_chlororaphis_HT66	P_tolaasii_6264	0.838021	0.9531		Pseudomonas_chlororaphis_30-84	Pseudomonas_sp_CF150	0.16904	25.7	2.40965	0.01
P_chlororaphis_HT66	P_tolaasii_PMS117	0.836255	0.956821		Pseudomonas_chlororaphis_30-84	Pseudomonas_sp_CMAA1215	0.154059	27.9	2.43197	0.04
P_chlororaphis_HT66	P_umsongensis_20MFCvi11	0.844265	0.948781		Pseudomonas_chlororaphis_30-84	Pseudomonas_sp_R81	0.169492	25.6	2.40892	0.01
P_chlororaphis_HT66	P_umsongensis_UNC430CL58Col	0.839523	0.944182		Pseudomonas_chlororaphis_30-84	Pseudomonas_fluorescens_NCIMB_11764	0.158345	27.3	2.42598	0.03
P_chlororaphis_HT66	P_veronii_1YdBTEX2	0.836529	0.9705		Pseudomonas_chlororaphis_30-84	Pseudomonas_brassicacearum_51MFCVI21	0.159896	27	2.42373	0.03
P_chlororaphis_O6	P_chlororaphis_YL-1	0.97775	0.999832		Pseudomonas_sp_FH4	Pseudomonas_sp_CHM02	0.14197	30	2.44742	0.11
P_chlororaphis_O6	P_chlororaphis_subsp_aurantiaca_PB-St2	0.950657	0.999406		Pseudomonas_sp_FH4	Pseudomonas_chlororaphis_O6	0.166439	26.1	2.41381	0.02
P_chlororaphis_O6	P_chlororaphis_subsp_chlororaphis_GP72	0.984516	0.999799		Pseudomonas_sp_FH4	Pseudomonas_fluorescens_BS2	0.145682	29.4	2.44288	0.08
P_chlororaphis_O6	P_corrugata_CFBP_5454	0.853444	0.950694		Pseudomonas_sp_FH4	Pseudomonas_chlororaphis_subsp_chlororaphis_GP72	0.165752	26.2	2.41489	0.02
P_chlororaphis_O6	P_extremaustralis_14-3	0.85298	0.97222		Pseudomonas_sp_FH4	Pseudomonas_sp_35MFCvi11	0.171781	25.3	2.40514	0.01
P_chlororaphis_O6	P_fluorescens_A506	0.847925	0.949731		Pseudomonas_sp_FH4	Pseudomonas_fluorescens_NZ011	0.176809	24.7	2.39653	0.01
P_chlororaphis_O6	P_fluorescens_ATCC_17400	0.853084	0.969864		Pseudomonas_sp_FH4	Pseudomonas_aeruginosa_PAO1	0.215651	20.4	2.31676	0
P_chlororaphis_O6	P_fluorescens_BBc6R8	0.855406	0.970145		Pseudomonas_sp_FH4	Pseudomonas_sp_FH1	0.14181	30.1	2.44761	0.11
P_chlororaphis_O6	P_fluorescens_BRIP34879	0.852452	0.964856		Pseudomonas_sp_FH4	Pseudomonas_fluorescens_Wood1R	0.167089	26	2.41278	0.02
P_chlororaphis_O6	P_fluorescens_BS2	0.852099	0.958725		Pseudomonas_sp_FH4	Pseudomonas_sp_GM60	0.172125	25.3	2.40457	0.01
P_chlororaphis_O6	P_fluorescens_EGD-AQ6	0.850995	0.95933		Pseudomonas_sp_FH4	Pseudomonas_sp_CFT9	0.146196	29.3	2.44224	0.08
P_chlororaphis_O6	P_fluorescens_F113	0.851113	0.963217		Pseudomonas_sp_FH4	Pseudomonas_umsongensis_20MFCvi11	0.171757	25.3	2.40519	0.01
P_chlororaphis_O6	P_fluorescens_FH5	0.849751	0.950698		Pseudomonas_sp_FH4	Pseudomonas_protegens_Pf-5	0.173042	25.1	2.40303	0.01
P_chlororaphis_O6	P_fluorescens_LMG_5329	0.851764	0.959927		Pseudomonas_sp_FH4	Pseudomonas_sp_GM33	0.170542	25.5	2.4072	0.01
P_chlororaphis_O6	P_fluorescens_NCIMB_11764	0.852102	0.940414		Pseudomonas_sp_FH4	Pseudomonas_sp_CBZ-4	0.141925	30	2.44748	0.11
P_chlororaphis_O6	P_fluorescens_NZ007	0.849311	0.939801		Pseudomonas_sp_FH4	Pseudomonas_umsongensis_UNC430CL58Col	0.171281	25.4	2.40598	0.01
P_chlororaphis_O6	P_fluorescens_NZ011	0.850884	0.88907		Pseudomonas_sp_FH4	Pseudomonas_chlororaphis_subsp_aurantiaca_PB-St2	0.167192	26	2.41262	0.02
P_chlororaphis_O6	P_fluorescens_NZ052	0.851046	0.959545		Pseudomonas_sp_FH4	Pseudomonas_chlororaphis_HT66	0.166623	26	2.41352	0.02
P_chlororaphis_O6	P_fluorescens_NZI7	0.87108	0.991242		Pseudomonas_sp_FH4	Pseudomonas_sp_GM79	0.170662	25.5	2.407	0.01
P_chlororaphis_O6	P_fluorescens_Pf0-1	0.85106	0.941749		Pseudomonas_sp_FH4	Pseudomonas_sp_TKP	0.142587	29.9	2.44668	0.1
P_chlororaphis_O6	P_fluorescens_Pf29Arp	0.855228	0.959306		Pseudomonas_sp_FH4	Pseudomonas_sp_GM24	0.177453	24.6	2.3954	0.01
P_chlororaphis_O6	P_fluorescens_Q2-87	0.850371	0.955598		Pseudomonas_sp_FH4	Pseudomonas_sp_2-9_22010	0.14627	29.3	2.44214	0.08
P_chlororaphis_O6	P_fluorescens_Q8r1-96	0.851716	0.963252		Pseudomonas_sp_FH4	Pseudomonas_tolaasii_PMS117	0.147028	29.1	2.44119	0.07
P_chlororaphis_O6	P_fluorescens_R124	0.85579	0.92417		Pseudomonas_sp_FH4	Pseudomonas_sp_GM74	0.17094	25.4	2.40654	0.01
P_chlororaphis_O6	P_fluorescens_S12	0.858424	0.964905		Pseudomonas_sp_FH4	Pseudomonas_fluorescens_ATCC_17400	0.080641	46.3	2.57713	10.57
P_chlororaphis_O6	P_fluorescens_SBW25	0.846454	0.956813		Pseudomonas_sp_FH4	Pseudomonas_sp_GM18	0.170843	25.4	2.4067	0.01
P_chlororaphis_O6	P_fluorescens_SS101	0.846891	0.950933		Pseudomonas_sp_FH4	Pseudomonas_fluorescens_S12	0.167969	25.8	2.41138	0.01
P_chlororaphis_O6	P_fluorescens_WH6	0.847837	0.963428		Pseudomonas_sp_FH4	Pseudomonas_fluorescens_Pf0-1	0.175347	24.8	2.39908	0.01
P_chlororaphis_O6	P_fluorescens_Wayne1	0.870845	0.987704		Pseudomonas_sp_FH4	Pseudomonas_sp_URIL14HWK12-I7	0.170202	25.5	2.40776	0.01
P_chlororaphis_O6	P_fluorescens_Wood1R	0.858927	0.965894		Pseudomonas_sp_FH4	Pseudomonas_sp_CFII68	0.166929	26	2.41303	0.02
P_chlororaphis_O6	P_mandelii_36MFCvi1_1	0.858428	0.941445		Pseudomonas_sp_FH4	Pseudomonas_fluorescens_Pf29Arp	0.173084	25.1	2.40295	0.01
P_chlororaphis_O6	P_mandelii_JR-1	0.85641	0.942472		Pseudomonas_sp_FH4	Pseudomonas_brassicacearum_DF41	0.170962	25.4	2.40651	0.01
P_chlororaphis_O6	P_poae_RE_1_1_14	0.847326	0.963309		Pseudomonas_sp_FH4	Pseudomonas_mandelii_36MFCvi11	0.171202	25.4	2.40611	0.01
P_chlororaphis_O6	P_protegens_CHA0	0.86097	0.988058		Pseudomonas_sp_FH4	Pseudomonas_fluorescens_SBW25	0.144259	29.6	2.44464	0.09
P_chlororaphis_O6	P_protegens_Pf-5	0.860794	0.987738		Pseudomonas_sp_FH4	Pseudomonas_poae_RE_1_1_14	0.146724	29.2	2.44157	0.07
P_chlororaphis_O6	P_sp_2-92_2010	0.850139	0.956581		Pseudomonas_sp_FH4	Pseudomonas_sp_PH1b	0.174352	25	2.40079	0.01
P_chlororaphis_O6	P_sp_35MFCvi1_1	0.85909	0.945882		Pseudomonas_sp_FH4	Pseudomonas_sp_GM17	0.165309	26.2	2.41558	0.02
P_chlororaphis_O6	P_sp_45MFCol3_1	0.858773	0.946121		Pseudomonas_sp_FH4	Pseudomonas_sp_GM49	0.170289	25.5	2.40761	0.01
P_chlororaphis_O6	P_sp_Ag1	0.855114	0.970921		Pseudomonas_sp_FH4	Pseudomonas_sp_UK4	0.0843459	45	2.55938	8.17
P_chlororaphis_O6	P_sp_CBZ-4	0.854022	0.969258		Pseudomonas_sp_FH4	Pseudomonas_fluorescens_NZ007	0.145188	29.5	2.44349	0.08
P_chlororaphis_O6	P_sp_CF150	0.850728	0.95108		Pseudomonas_sp_FH4	Pseudomonas_sp_GM25	0.17444	25	2.40064	0.01
P_chlororaphis_O6	P_sp_CFII68	0.85808	0.965285		Pseudomonas_sp_FH4	Pseudomonas_sp_H1h	0.177163	24.6	2.39591	0.01
P_chlororaphis_O6	P_sp_CFT9	0.850191	0.951658		Pseudomonas_sp_FH4	Pseudomonas_sp_45MFCol31	0.171633	25.3	2.40539	0.01
P_chlororaphis_O6	P_sp_CHM02	0.853475	0.967591		Pseudomonas_sp_FH4	Pseudomonas_sp_GM78	0.172183	25.3	2.40447	0.01
P_chlororaphis_O6	P_sp_CMAA1215	0.862971	0.974929		Pseudomonas_sp_FH4	Pseudomonas_brassicacearum_subsp_brassicacearum_NFM421	0.169894	25.6	2.40826	0.01
P_chlororaphis_O6	P_sp_FH1	0.852472	0.959037		Pseudomonas_sp_FH4	Pseudomonas_fluorescens_LMG_5329	0.143802	29.7	2.4452	0.09
P_chlororaphis_O6	P_sp_FH4	0.853223	0.964437		Pseudomonas_sp_FH4	Pseudomonas_sp_GM80	0.176615	24.7	2.39687	0.01
P_chlororaphis_O6	P_sp_G5_2012	0.857771	0.962435		Pseudomonas_sp_FH4	Pseudomonas_synxantha_BG33R	0.147161	29.1	2.44102	0.07
P_chlororaphis_O6	P_sp_GM102	0.857376	0.926666		Pseudomonas_sp_FH4	Pseudomonas_veronii_1YdBTEX2	0.140691	30.3	2.44895	0.12
P_chlororaphis_O6	P_sp_GM16	0.850631	0.878809		Pseudomonas_sp_FH4	Pseudomonas_fluorescens_BBc6R8	0.137782	30.8	2.45239	0.15
P_chlororaphis_O6	P_sp_GM17	0.948806	0.999603		Pseudomonas_sp_FH4	Pseudomonas_sp_GM30	0.173594	25.1	2.40209	0.01
P_chlororaphis_O6	P_sp_GM18	0.859116	0.943377		Pseudomonas_sp_FH4	Pseudomonas_fluorescens_NZ052	0.146071	29.3	2.44239	0.08
P_chlororaphis_O6	P_sp_GM21	0.854887	0.915822		Pseudomonas_sp_FH4	Pseudomonas_sp_PAMC_26793	0.138819	30.6	2.45117	0.14
P_chlororaphis_O6	P_sp_GM24	0.851869	0.881361		Pseudomonas_sp_FH4	Pseudomonas_extremaustralis_14-3_substr_14-3b	0.144085	29.6	2.44485	0.09
P_chlororaphis_O6	P_sp_GM25	0.857375	0.940342		Pseudomonas_sp_FH4	Pseudomonas_sp_GM50	0.17136	25.4	2.40585	0.01
P_chlororaphis_O6	P_sp_GM30	0.855519	0.927433		Pseudomonas_sp_FH4	Pseudomonas_fluorescens_BRIP34879	0.146573	29.2	2.44176	0.07
P_chlororaphis_O6	P_sp_GM33	0.860503	0.964293		Pseudomonas_sp_FH4	Pseudomonas_fluorescens_Wayne1	0.173182	25.1	2.40279	0.01
P_chlororaphis_O6	P_sp_GM41_2012	0.85613	0.93147		Pseudomonas_sp_FH4	Pseudomonas_fluorescens_WH6	0.144174	29.6	2.44474	0.09
P_chlororaphis_O6	P_sp_GM48	0.859157	0.946646		Pseudomonas_sp_FH4	Pseudomonas_mandelii_JR-1	0.171632	25.3	2.40539	0.01
P_chlororaphis_O6	P_sp_GM49	0.86038	0.954016		Pseudomonas_sp_FH4	Pseudomonas_fluorescens_R124	0.17358	25.1	2.40211	0.01
P_chlororaphis_O6	P_sp_GM50	0.858218	0.929443		Pseudomonas_sp_FH4	Pseudomonas_sp_QTF5	0.171018	25.4	2.40641	0.01
P_chlororaphis_O6	P_sp_GM55	0.859156	0.953817		Pseudomonas_sp_FH4	Pseudomonas_sp_Ag1	0.13773	30.8	2.45245	0.15
P_chlororaphis_O6	P_sp_GM60	0.858999	0.931608		Pseudomonas_sp_FH4	Pseudomonas_sp_GM16	0.177622	24.5	2.3951	0.01
P_chlororaphis_O6	P_sp_GM67	0.858425	0.935194		Pseudomonas_sp_FH4	Pseudomonas_corrugata_CFBP_5454	0.176057	24.7	2.39785	0.01
P_chlororaphis_O6	P_sp_GM74	0.859854	0.963072		Pseudomonas_sp_FH4	Pseudomonas_fluorescens_A506	0.14646	29.2	2.44191	0.08
P_chlororaphis_O6	P_sp_GM78	0.860097	0.971057		Pseudomonas_sp_FH4	Pseudomonas_sp_URMO17WK12-I12	0.174497	25	2.40055	0.01
P_chlororaphis_O6	P_sp_GM79	0.856976	0.930836		Pseudomonas_sp_FH4	Pseudomonas_fluorescens_EGD-AQ6	0.14794	29	2.44004	0.07
P_chlororaphis_O6	P_sp_GM80	0.851336	0.89518		Pseudomonas_sp_FH4	Pseudomonas_sp_GM41_2012	0.171714	25.3	2.40526	0.01
P_chlororaphis_O6	P_sp_H1h	0.855445	0.931011		Pseudomonas_sp_FH4	Pseudomonas_sp_GM55	0.17141	25.4	2.40576	0.01
P_chlororaphis_O6	P_sp_PAMC_25886	0.855485	0.967238		Pseudomonas_sp_FH4	Pseudomonas_sp_G52012	0.172391	25.2	2.40412	0.01
P_chlororaphis_O6	P_sp_PAMC_26793	0.852459	0.96634		Pseudomonas_sp_FH4	Pseudomonas_fluorescens_SS101	0.144547	29.6	2.44428	0.09
P_chlororaphis_O6	P_sp_PH1b	0.867437	0.988482		Pseudomonas_sp_FH4	Pseudomonas_sp_GM67	0.171908	25.3	2.40493	0.01
P_chlororaphis_O6	P_sp_QTF5	0.857949	0.925933		Pseudomonas_sp_FH4	Pseudomonas_protegens_CHA0	0.173133	25.1	2.40287	0.01
P_chlororaphis_O6	P_sp_R62	0.854021	0.906624		Pseudomonas_sp_FH4	Pseudomonas_sp_GM48	0.171588	25.3	2.40547	0.01
P_chlororaphis_O6	P_sp_R81	0.850836	0.959066		Pseudomonas_sp_FH4	Pseudomonas_chlororaphis_YL-1	0.166355	26.1	2.41394	0.02
P_chlororaphis_O6	P_sp_TKP	0.8468	0.966984		Pseudomonas_sp_FH4	Pseudomonas_sp_UW4	0.169541	25.6	2.40884	0.01
P_chlororaphis_O6	P_sp_UK4	0.854773	0.962908		Pseudomonas_sp_FH4	Pseudomonas_fluorescens_Q2-87	0.174028	25	2.40135	0.01
P_chlororaphis_O6	P_sp_URIL14HWK12-I6	0.854459	0.923533		Pseudomonas_sp_FH4	Pseudomonas_sp_URIL14HWK12-I6	0.175487	24.8	2.39884	0.01
P_chlororaphis_O6	P_sp_URIL14HWK12-I7	0.856155	0.964824		Pseudomonas_sp_FH4	Pseudomonas_fluorescens_Q8r1-96	0.170236	25.5	2.4077	0.01
P_chlororaphis_O6	P_sp_URMO17WK12-I12	0.855632	0.93669		Pseudomonas_sp_FH4	Pseudomonas_sp_PAMC_25886	0.137685	30.8	2.4525	0.15
P_chlororaphis_O6	P_sp_UW4	0.855574	0.959927		Pseudomonas_sp_FH4	Pseudomonas_fluorescens_FH5	0.145089	29.5	2.44361	0.08
P_chlororaphis_O6	P_synxantha_BG33R	0.8477	0.948579		Pseudomonas_sp_FH4	Pseudomonas_sp_R62	0.171208	25.4	2.4061	0.01
P_chlororaphis_O6	P_tolaasii_6264	0.851503	0.952741		Pseudomonas_sp_FH4	Pseudomonas_sp_CF150	0.146223	29.3	2.4422	0.08
P_chlororaphis_O6	P_tolaasii_PMS117	0.85187	0.956018		Pseudomonas_sp_FH4	Pseudomonas_sp_CMAA1215	0.177239	24.6	2.39577	0.01
P_chlororaphis_O6	P_umsongensis_20MFCvi11	0.859167	0.945949		Pseudomonas_sp_FH4	Pseudomonas_sp_R81	0.148049	29	2.4399	0.07
P_chlororaphis_O6	P_umsongensis_UNC430CL58Col	0.857888	0.9412		Pseudomonas_sp_FH4	Pseudomonas_fluorescens_NCIMB_11764	0.166876	26	2.41312	0.02
P_chlororaphis_O6	P_veronii_1YdBTEX2	0.854996	0.969651		Pseudomonas_sp_FH4	Pseudomonas_brassicacearum_51MFCVI21	0.170787	25.5	2.40679	0.01
P_chlororaphis_YL-1	P_chlororaphis_subsp_aurantiaca_PB-St2	0.960153	0.999585		Pseudomonas_sp_CHM02	Pseudomonas_chlororaphis_O6	0.16671	26	2.41338	0.02
P_chlororaphis_YL-1	P_chlororaphis_subsp_chlororaphis_GP72	0.981577	0.999932		Pseudomonas_sp_CHM02	Pseudomonas_fluorescens_BS2	0.118386	35	2.47558	0.65
P_chlororaphis_YL-1	P_corrugata_CFBP_5454	0.844395	0.948009		Pseudomonas_sp_CHM02	Pseudomonas_chlororaphis_subsp_chlororaphis_GP72	0.166115	26.1	2.41432	0.02
P_chlororaphis_YL-1	P_extremaustralis_14-3	0.853032	0.97071		Pseudomonas_sp_CHM02	Pseudomonas_sp_35MFCvi11	0.17117	25.4	2.40616	0.01
P_chlororaphis_YL-1	P_fluorescens_A506	0.843578	0.947837		Pseudomonas_sp_CHM02	Pseudomonas_fluorescens_NZ011	0.176513	24.7	2.39705	0.01
P_chlororaphis_YL-1	P_fluorescens_ATCC_17400	0.853271	0.96854		Pseudomonas_sp_CHM02	Pseudomonas_aeruginosa_PAO1	0.212199	20.7	2.32465	0
P_chlororaphis_YL-1	P_fluorescens_BBc6R8	0.856362	0.968931		Pseudomonas_sp_CHM02	Pseudomonas_sp_FH1	0.0959478	41.1	2.51806	3.52
P_chlororaphis_YL-1	P_fluorescens_BRIP34879	0.849619	0.963175		Pseudomonas_sp_CHM02	Pseudomonas_fluorescens_Wood1R	0.167886	25.9	2.41151	0.01
P_chlororaphis_YL-1	P_fluorescens_BS2	0.850798	0.95711		Pseudomonas_sp_CHM02	Pseudomonas_sp_GM60	0.170746	25.5	2.40686	0.01
P_chlororaphis_YL-1	P_fluorescens_EGD-AQ6	0.850964	0.957566		Pseudomonas_sp_CHM02	Pseudomonas_sp_CFT9	0.126015	33.2	2.46608	0.36
P_chlororaphis_YL-1	P_fluorescens_F113	0.845687	0.961392		Pseudomonas_sp_CHM02	Pseudomonas_umsongensis_20MFCvi11	0.171132	25.4	2.40622	0.01
P_chlororaphis_YL-1	P_fluorescens_FH5	0.849829	0.948614		Pseudomonas_sp_CHM02	Pseudomonas_protegens_Pf-5	0.17423	25	2.401	0.01
P_chlororaphis_YL-1	P_fluorescens_LMG_5329	0.852466	0.9584		Pseudomonas_sp_CHM02	Pseudomonas_sp_GM33	0.169505	25.6	2.4089	0.01
P_chlororaphis_YL-1	P_fluorescens_NCIMB_11764	0.848473	0.937918		Pseudomonas_sp_CHM02	Pseudomonas_sp_CBZ-4	0.113249	36.2	2.48279	0.96
P_chlororaphis_YL-1	P_fluorescens_NZ007	0.846239	0.938301		Pseudomonas_sp_CHM02	Pseudomonas_umsongensis_UNC430CL58Col	0.171106	25.4	2.40627	0.01
P_chlororaphis_YL-1	P_fluorescens_NZ011	0.848667	0.88659		Pseudomonas_sp_CHM02	Pseudomonas_chlororaphis_subsp_aurantiaca_PB-St2	0.166785	26	2.41326	0.02
P_chlororaphis_YL-1	P_fluorescens_NZ052	0.849035	0.957976		Pseudomonas_sp_CHM02	Pseudomonas_chlororaphis_HT66	0.167065	26	2.41282	0.02
P_chlororaphis_YL-1	P_fluorescens_NZI7	0.870492	0.991025		Pseudomonas_sp_CHM02	Pseudomonas_sp_GM79	0.171187	25.4	2.40613	0.01
P_chlororaphis_YL-1	P_fluorescens_Pf0-1	0.843999	0.940204		Pseudomonas_sp_CHM02	Pseudomonas_sp_TKP	0.117192	35.2	2.47718	0.71
P_chlororaphis_YL-1	P_fluorescens_Pf29Arp	0.854305	0.957836		Pseudomonas_sp_CHM02	Pseudomonas_sp_GM24	0.17597	24.8	2.398	0.01
P_chlororaphis_YL-1	P_fluorescens_Q2-87	0.846208	0.953742		Pseudomonas_sp_CHM02	Pseudomonas_sp_2-9_22010	0.0936999	41.8	2.52462	4.16
P_chlororaphis_YL-1	P_fluorescens_Q8r1-96	0.844535	0.961627		Pseudomonas_sp_CHM02	Pseudomonas_tolaasii_PMS117	0.122771	33.9	2.46999	0.46
P_chlororaphis_YL-1	P_fluorescens_R124	0.852469	0.922305		Pseudomonas_sp_CHM02	Pseudomonas_sp_GM74	0.170805	25.5	2.40676	0.01
P_chlororaphis_YL-1	P_fluorescens_S12	0.855335	0.963381		Pseudomonas_sp_CHM02	Pseudomonas_fluorescens_ATCC_17400	0.14442	29.6	2.44444	0.09
P_chlororaphis_YL-1	P_fluorescens_SBW25	0.844475	0.954923		Pseudomonas_sp_CHM02	Pseudomonas_sp_GM18	0.170244	25.5	2.40769	0.01
P_chlororaphis_YL-1	P_fluorescens_SS101	0.847353	0.94897		Pseudomonas_sp_CHM02	Pseudomonas_fluorescens_S12	0.169364	25.7	2.40913	0.01
P_chlororaphis_YL-1	P_fluorescens_WH6	0.842556	0.961768		Pseudomonas_sp_CHM02	Pseudomonas_fluorescens_Pf0-1	0.174435	25	2.40065	0.01
P_chlororaphis_YL-1	P_fluorescens_Wayne1	0.871945	0.987177		Pseudomonas_sp_CHM02	Pseudomonas_sp_URIL14HWK12-I7	0.171568	25.3	2.4055	0.01
P_chlororaphis_YL-1	P_fluorescens_Wood1R	0.858903	0.964282		Pseudomonas_sp_CHM02	Pseudomonas_sp_CFII68	0.168392	25.8	2.4107	0.01
P_chlororaphis_YL-1	P_mandelii_36MFCvi1_1	0.852218	0.938414		Pseudomonas_sp_CHM02	Pseudomonas_fluorescens_Pf29Arp	0.173683	25.1	2.40194	0.01
P_chlororaphis_YL-1	P_mandelii_JR-1	0.855297	0.940018		Pseudomonas_sp_CHM02	Pseudomonas_brassicacearum_DF41	0.171661	25.3	2.40534	0.01
P_chlororaphis_YL-1	P_poae_RE_1_1_14	0.843364	0.961618		Pseudomonas_sp_CHM02	Pseudomonas_mandelii_36MFCvi11	0.17121	25.4	2.40609	0.01
P_chlororaphis_YL-1	P_protegens_CHA0	0.859455	0.987582		Pseudomonas_sp_CHM02	Pseudomonas_fluorescens_SBW25	0.088487	43.5	2.54236	6.08
P_chlororaphis_YL-1	P_protegens_Pf-5	0.858833	0.987205		Pseudomonas_sp_CHM02	Pseudomonas_poae_RE_1_1_14	0.12725	32.9	2.46462	0.33
P_chlororaphis_YL-1	P_sp_2-92_2010	0.847268	0.954831		Pseudomonas_sp_CHM02	Pseudomonas_sp_PH1b	0.174119	25	2.4012	0.01
P_chlororaphis_YL-1	P_sp_35MFCvi1_1	0.858112	0.943212		Pseudomonas_sp_CHM02	Pseudomonas_sp_GM17	0.166378	26.1	2.4139	0.02
P_chlororaphis_YL-1	P_sp_45MFCol3_1	0.859357	0.943245		Pseudomonas_sp_CHM02	Pseudomonas_sp_GM49	0.171051	25.4	2.40636	0.01
P_chlororaphis_YL-1	P_sp_Ag1	0.855685	0.969711		Pseudomonas_sp_CHM02	Pseudomonas_sp_UK4	0.134986	31.4	2.45565	0.18
P_chlororaphis_YL-1	P_sp_CBZ-4	0.852639	0.968325		Pseudomonas_sp_CHM02	Pseudomonas_fluorescens_NZ007	0.12074	34.4	2.47253	0.54
P_chlororaphis_YL-1	P_sp_CF150	0.85148	0.949047		Pseudomonas_sp_CHM02	Pseudomonas_sp_GM25	0.173647	25.1	2.402	0.01
P_chlororaphis_YL-1	P_sp_CFII68	0.858387	0.963812		Pseudomonas_sp_CHM02	Pseudomonas_sp_H1h	0.174855	24.9	2.39993	0.01
P_chlororaphis_YL-1	P_sp_CFT9	0.850336	0.9495		Pseudomonas_sp_CHM02	Pseudomonas_sp_45MFCol31	0.16961	25.6	2.40873	0.01
P_chlororaphis_YL-1	P_sp_CHM02	0.851914	0.966114		Pseudomonas_sp_CHM02	Pseudomonas_sp_GM78	0.171458	25.4	2.40568	0.01
P_chlororaphis_YL-1	P_sp_CMAA1215	0.864136	0.975276		Pseudomonas_sp_CHM02	Pseudomonas_brassicacearum_subsp_brassicacearum_NFM421	0.170799	25.5	2.40678	0.01
P_chlororaphis_YL-1	P_sp_FH1	0.851666	0.957357		Pseudomonas_sp_CHM02	Pseudomonas_fluorescens_LMG_5329	0.0946752	41.5	2.5217	3.87
P_chlororaphis_YL-1	P_sp_FH4	0.853037	0.962985		Pseudomonas_sp_CHM02	Pseudomonas_sp_GM80	0.174875	24.9	2.3999	0.01
P_chlororaphis_YL-1	P_sp_G5_2012	0.859486	0.960067		Pseudomonas_sp_CHM02	Pseudomonas_synxantha_BG33R	0.126841	33	2.4651	0.34
P_chlororaphis_YL-1	P_sp_GM102	0.855552	0.923646		Pseudomonas_sp_CHM02	Pseudomonas_veronii_1YdBTEX2	0.116193	35.5	2.47855	0.77
P_chlororaphis_YL-1	P_sp_GM16	0.854095	0.875567		Pseudomonas_sp_CHM02	Pseudomonas_fluorescens_BBc6R8	0.136927	31	2.45339	0.16
P_chlororaphis_YL-1	P_sp_GM17	0.940208	0.999534		Pseudomonas_sp_CHM02	Pseudomonas_sp_GM30	0.173006	25.2	2.40309	0.01
P_chlororaphis_YL-1	P_sp_GM18	0.855283	0.940604		Pseudomonas_sp_CHM02	Pseudomonas_fluorescens_NZ052	0.0956807	41.1	2.51881	3.59
P_chlororaphis_YL-1	P_sp_GM21	0.855003	0.91249		Pseudomonas_sp_CHM02	Pseudomonas_sp_PAMC_26793	0.136693	31	2.45366	0.16
P_chlororaphis_YL-1	P_sp_GM24	0.855811	0.878214		Pseudomonas_sp_CHM02	Pseudomonas_extremaustralis_14-3_substr_14-3b	0.115034	35.8	2.48018	0.84
P_chlororaphis_YL-1	P_sp_GM25	0.850571	0.939176		Pseudomonas_sp_CHM02	Pseudomonas_sp_GM50	0.172221	25.3	2.40441	0.01
P_chlororaphis_YL-1	P_sp_GM30	0.854073	0.925692		Pseudomonas_sp_CHM02	Pseudomonas_fluorescens_BRIP34879	0.1263	33.2	2.46574	0.35
P_chlororaphis_YL-1	P_sp_GM33	0.861982	0.962372		Pseudomonas_sp_CHM02	Pseudomonas_fluorescens_Wayne1	0.173393	25.1	2.40243	0.01
P_chlororaphis_YL-1	P_sp_GM41_2012	0.850761	0.928641		Pseudomonas_sp_CHM02	Pseudomonas_fluorescens_WH6	0.118111	35	2.47594	0.66
P_chlororaphis_YL-1	P_sp_GM48	0.860127	0.94422		Pseudomonas_sp_CHM02	Pseudomonas_mandelii_JR-1	0.171437	25.4	2.40572	0.01
P_chlororaphis_YL-1	P_sp_GM49	0.860424	0.951811		Pseudomonas_sp_CHM02	Pseudomonas_fluorescens_R124	0.173103	25.1	2.40292	0.01
P_chlororaphis_YL-1	P_sp_GM50	0.856707	0.926382		Pseudomonas_sp_CHM02	Pseudomonas_sp_QTF5	0.169386	25.6	2.40909	0.01
P_chlororaphis_YL-1	P_sp_GM55	0.854771	0.951604		Pseudomonas_sp_CHM02	Pseudomonas_sp_Ag1	0.137079	30.9	2.45321	0.15
P_chlororaphis_YL-1	P_sp_GM60	0.858149	0.929384		Pseudomonas_sp_CHM02	Pseudomonas_sp_GM16	0.17631	24.7	2.39741	0.01
P_chlororaphis_YL-1	P_sp_GM67	0.852563	0.932971		Pseudomonas_sp_CHM02	Pseudomonas_corrugata_CFBP_5454	0.175632	24.8	2.39859	0.01
P_chlororaphis_YL-1	P_sp_GM74	0.858273	0.961179		Pseudomonas_sp_CHM02	Pseudomonas_fluorescens_A506	0.125864	33.2	2.46626	0.37
P_chlororaphis_YL-1	P_sp_GM78	0.861298	0.969249		Pseudomonas_sp_CHM02	Pseudomonas_sp_URMO17WK12-I12	0.173247	25.1	2.40268	0.01
P_chlororaphis_YL-1	P_sp_GM79	0.855875	0.927911		Pseudomonas_sp_CHM02	Pseudomonas_fluorescens_EGD-AQ6	0.0954811	41.2	2.51937	3.64
P_chlororaphis_YL-1	P_sp_GM80	0.847571	0.892583		Pseudomonas_sp_CHM02	Pseudomonas_sp_GM41_2012	0.171164	25.4	2.40617	0.01
P_chlororaphis_YL-1	P_sp_H1h	0.852541	0.929052		Pseudomonas_sp_CHM02	Pseudomonas_sp_GM55	0.172916	25.2	2.40324	0.01
P_chlororaphis_YL-1	P_sp_PAMC_25886	0.854031	0.966013		Pseudomonas_sp_CHM02	Pseudomonas_sp_G52012	0.172809	25.2	2.40342	0.01
P_chlororaphis_YL-1	P_sp_PAMC_26793	0.853473	0.964919		Pseudomonas_sp_CHM02	Pseudomonas_fluorescens_SS101	0.124632	33.5	2.46773	0.4
P_chlororaphis_YL-1	P_sp_PH1b	0.867065	0.987738		Pseudomonas_sp_CHM02	Pseudomonas_sp_GM67	0.17136	25.4	2.40585	0.01
P_chlororaphis_YL-1	P_sp_QTF5	0.857478	0.923051		Pseudomonas_sp_CHM02	Pseudomonas_protegens_CHA0	0.174469	25	2.40059	0.01
P_chlororaphis_YL-1	P_sp_R62	0.856521	0.904431		Pseudomonas_sp_CHM02	Pseudomonas_sp_GM48	0.1709	25.4	2.40661	0.01
P_chlororaphis_YL-1	P_sp_R81	0.850487	0.95726		Pseudomonas_sp_CHM02	Pseudomonas_chlororaphis_YL-1	0.166632	26	2.4135	0.02
P_chlororaphis_YL-1	P_sp_TKP	0.845799	0.965224		Pseudomonas_sp_CHM02	Pseudomonas_sp_UW4	0.169682	25.6	2.40861	0.01
P_chlororaphis_YL-1	P_sp_UK4	0.851071	0.961238		Pseudomonas_sp_CHM02	Pseudomonas_fluorescens_Q2-87	0.173025	25.2	2.40305	0.01
P_chlororaphis_YL-1	P_sp_URIL14HWK12-I6	0.85417	0.921637		Pseudomonas_sp_CHM02	Pseudomonas_sp_URIL14HWK12-I6	0.175112	24.9	2.39949	0.01
P_chlororaphis_YL-1	P_sp_URIL14HWK12-I7	0.851251	0.963159		Pseudomonas_sp_CHM02	Pseudomonas_fluorescens_Q8r1-96	0.170872	25.4	2.40665	0.01
P_chlororaphis_YL-1	P_sp_URMO17WK12-I12	0.857602	0.934203		Pseudomonas_sp_CHM02	Pseudomonas_sp_PAMC_25886	0.136267	31.1	2.45416	0.16
P_chlororaphis_YL-1	P_sp_UW4	0.854204	0.958032		Pseudomonas_sp_CHM02	Pseudomonas_fluorescens_FH5	0.125521	33.3	2.46666	0.38
P_chlororaphis_YL-1	P_synxantha_BG33R	0.844514	0.94609		Pseudomonas_sp_CHM02	Pseudomonas_sp_R62	0.170937	25.4	2.40655	0.01
P_chlororaphis_YL-1	P_tolaasii_6264	0.850432	0.951628		Pseudomonas_sp_CHM02	Pseudomonas_sp_CF150	0.125327	33.4	2.4669	0.38
P_chlororaphis_YL-1	P_tolaasii_PMS117	0.849637	0.954743		Pseudomonas_sp_CHM02	Pseudomonas_sp_CMAA1215	0.179249	24.3	2.39219	0.01
P_chlororaphis_YL-1	P_umsongensis_20MFCvi11	0.858193	0.943281		Pseudomonas_sp_CHM02	Pseudomonas_sp_R81	0.0951248	41.3	2.52039	3.74
P_chlororaphis_YL-1	P_umsongensis_UNC430CL58Col	0.853024	0.938223		Pseudomonas_sp_CHM02	Pseudomonas_fluorescens_NCIMB_11764	0.171072	25.4	2.40632	0.01
P_chlororaphis_YL-1	P_veronii_1YdBTEX2	0.84899	0.968306		Pseudomonas_sp_CHM02	Pseudomonas_brassicacearum_51MFCVI21	0.171541	25.4	2.40554	0.01
P_chlororaphis_subsp_aurantiaca_PB-St2	P_chlororaphis_subsp_chlororaphis_GP72	0.965466	0.999604		Pseudomonas_chlororaphis_O6	Pseudomonas_fluorescens_BS2	0.169058	25.7	2.40962	0.01
P_chlororaphis_subsp_aurantiaca_PB-St2	P_corrugata_CFBP_5454	0.843851	0.948114		Pseudomonas_chlororaphis_O6	Pseudomonas_chlororaphis_subsp_chlororaphis_GP72	0.0126263	89.5	2.15925	95.64
P_chlororaphis_subsp_aurantiaca_PB-St2	P_extremaustralis_14-3	0.843165	0.969863		Pseudomonas_chlororaphis_O6	Pseudomonas_sp_35MFCvi11	0.158582	27.2	2.42564	0.03
P_chlororaphis_subsp_aurantiaca_PB-St2	P_fluorescens_A506	0.837648	0.94612		Pseudomonas_chlororaphis_O6	Pseudomonas_fluorescens_NZ011	0.169489	25.6	2.40892	0.01
P_chlororaphis_subsp_aurantiaca_PB-St2	P_fluorescens_ATCC_17400	0.842284	0.967144		Pseudomonas_chlororaphis_O6	Pseudomonas_aeruginosa_PAO1	0.202984	21.6	2.34505	0
P_chlororaphis_subsp_aurantiaca_PB-St2	P_fluorescens_BBc6R8	0.845807	0.967129		Pseudomonas_chlororaphis_O6	Pseudomonas_sp_FH1	0.169081	25.7	2.40959	0.01
P_chlororaphis_subsp_aurantiaca_PB-St2	P_fluorescens_BRIP34879	0.842179	0.961948		Pseudomonas_chlororaphis_O6	Pseudomonas_fluorescens_Wood1R	0.157975	27.3	2.42651	0.03
P_chlororaphis_subsp_aurantiaca_PB-St2	P_fluorescens_BS2	0.845337	0.955916		Pseudomonas_chlororaphis_O6	Pseudomonas_sp_GM60	0.160354	27	2.42306	0.03
P_chlororaphis_subsp_aurantiaca_PB-St2	P_fluorescens_EGD-AQ6	0.842568	0.955381		Pseudomonas_chlororaphis_O6	Pseudomonas_sp_CFT9	0.170267	25.5	2.40765	0.01
P_chlororaphis_subsp_aurantiaca_PB-St2	P_fluorescens_F113	0.842393	0.961281		Pseudomonas_chlororaphis_O6	Pseudomonas_umsongensis_20MFCvi11	0.158459	27.3	2.42582	0.03
P_chlororaphis_subsp_aurantiaca_PB-St2	P_fluorescens_FH5	0.841571	0.946859		Pseudomonas_chlororaphis_O6	Pseudomonas_protegens_Pf-5	0.146819	29.2	2.44145	0.07
P_chlororaphis_subsp_aurantiaca_PB-St2	P_fluorescens_LMG_5329	0.840462	0.956302		Pseudomonas_chlororaphis_O6	Pseudomonas_sp_GM33	0.156865	27.5	2.42808	0.03
P_chlororaphis_subsp_aurantiaca_PB-St2	P_fluorescens_NCIMB_11764	0.844215	0.935059		Pseudomonas_chlororaphis_O6	Pseudomonas_sp_CBZ-4	0.165713	26.2	2.41495	0.02
P_chlororaphis_subsp_aurantiaca_PB-St2	P_fluorescens_NZ007	0.841849	0.935613		Pseudomonas_chlororaphis_O6	Pseudomonas_umsongensis_UNC430CL58Col	0.15793	27.3	2.42657	0.03
P_chlororaphis_subsp_aurantiaca_PB-St2	P_fluorescens_NZ011	0.841857	0.882394		Pseudomonas_chlororaphis_O6	Pseudomonas_chlororaphis_subsp_aurantiaca_PB-St2	0.0331026	72.2	2.923	81.99
P_chlororaphis_subsp_aurantiaca_PB-St2	P_fluorescens_NZ052	0.840366	0.955905		Pseudomonas_chlororaphis_O6	Pseudomonas_chlororaphis_HT66	0.0447163	64.2	2.87495	65.1
P_chlororaphis_subsp_aurantiaca_PB-St2	P_fluorescens_NZI7	0.860142	0.991291		Pseudomonas_chlororaphis_O6	Pseudomonas_sp_GM79	0.160062	27	2.42349	0.03
P_chlororaphis_subsp_aurantiaca_PB-St2	P_fluorescens_Pf0-1	0.838511	0.937577		Pseudomonas_chlororaphis_O6	Pseudomonas_sp_TKP	0.168344	25.8	2.41078	0.01
P_chlororaphis_subsp_aurantiaca_PB-St2	P_fluorescens_Pf29Arp	0.848784	0.958295		Pseudomonas_chlororaphis_O6	Pseudomonas_sp_GM24	0.166916	26	2.41306	0.02
P_chlororaphis_subsp_aurantiaca_PB-St2	P_fluorescens_Q2-87	0.841336	0.953958		Pseudomonas_chlororaphis_O6	Pseudomonas_sp_2-9_22010	0.169205	25.7	2.40938	0.01
P_chlororaphis_subsp_aurantiaca_PB-St2	P_fluorescens_Q8r1-96	0.844644	0.961743		Pseudomonas_chlororaphis_O6	Pseudomonas_tolaasii_PMS117	0.168347	25.8	2.41077	0.01
P_chlororaphis_subsp_aurantiaca_PB-St2	P_fluorescens_R124	0.845783	0.918768		Pseudomonas_chlororaphis_O6	Pseudomonas_sp_GM74	0.157471	27.4	2.42723	0.03
P_chlororaphis_subsp_aurantiaca_PB-St2	P_fluorescens_S12	0.850154	0.963346		Pseudomonas_chlororaphis_O6	Pseudomonas_fluorescens_ATCC_17400	0.165381	26.2	2.41546	0.02
P_chlororaphis_subsp_aurantiaca_PB-St2	P_fluorescens_SBW25	0.831714	0.953503		Pseudomonas_chlororaphis_O6	Pseudomonas_sp_GM18	0.157241	27.4	2.42755	0.03
P_chlororaphis_subsp_aurantiaca_PB-St2	P_fluorescens_SS101	0.834439	0.947246		Pseudomonas_chlororaphis_O6	Pseudomonas_fluorescens_S12	0.157295	27.4	2.42748	0.03
P_chlororaphis_subsp_aurantiaca_PB-St2	P_fluorescens_WH6	0.842503	0.960707		Pseudomonas_chlororaphis_O6	Pseudomonas_fluorescens_Pf0-1	0.161046	26.9	2.42204	0.02
P_chlororaphis_subsp_aurantiaca_PB-St2	P_fluorescens_Wayne1	0.858711	0.988304		Pseudomonas_chlororaphis_O6	Pseudomonas_sp_URIL14HWK12-I7	0.161349	26.8	2.42159	0.02
P_chlororaphis_subsp_aurantiaca_PB-St2	P_fluorescens_Wood1R	0.851729	0.964443		Pseudomonas_chlororaphis_O6	Pseudomonas_sp_CFII68	0.156615	27.5	2.42843	0.03
P_chlororaphis_subsp_aurantiaca_PB-St2	P_mandelii_36MFCvi1_1	0.850301	0.93541		Pseudomonas_chlororaphis_O6	Pseudomonas_fluorescens_Pf29Arp	0.161436	26.8	2.42147	0.02
P_chlororaphis_subsp_aurantiaca_PB-St2	P_mandelii_JR-1	0.849325	0.936801		Pseudomonas_chlororaphis_O6	Pseudomonas_brassicacearum_DF41	0.161409	26.8	2.42151	0.02
P_chlororaphis_subsp_aurantiaca_PB-St2	P_poae_RE_1_1_14	0.830866	0.960447		Pseudomonas_chlororaphis_O6	Pseudomonas_mandelii_36MFCvi11	0.158319	27.3	2.42602	0.03
P_chlororaphis_subsp_aurantiaca_PB-St2	P_protegens_CHA0	0.843982	0.988621		Pseudomonas_chlororaphis_O6	Pseudomonas_fluorescens_SBW25	0.168827	25.7	2.41	0.01
P_chlororaphis_subsp_aurantiaca_PB-St2	P_protegens_Pf-5	0.843288	0.98834		Pseudomonas_chlororaphis_O6	Pseudomonas_poae_RE_1_1_14	0.16805	25.8	2.41125	0.01
P_chlororaphis_subsp_aurantiaca_PB-St2	P_sp_2-92_2010	0.840711	0.952418		Pseudomonas_chlororaphis_O6	Pseudomonas_sp_PH1b	0.14928	28.7	2.43832	0.06
P_chlororaphis_subsp_aurantiaca_PB-St2	P_sp_35MFCvi1_1	0.850268	0.940159		Pseudomonas_chlororaphis_O6	Pseudomonas_sp_GM17	0.0511076	60.3	2.81503	53.32
P_chlororaphis_subsp_aurantiaca_PB-St2	P_sp_45MFCol3_1	0.851302	0.940296		Pseudomonas_chlororaphis_O6	Pseudomonas_sp_GM49	0.156287	27.6	2.42889	0.04
P_chlororaphis_subsp_aurantiaca_PB-St2	P_sp_Ag1	0.845176	0.968131		Pseudomonas_chlororaphis_O6	Pseudomonas_sp_UK4	0.157283	27.4	2.42749	0.03
P_chlororaphis_subsp_aurantiaca_PB-St2	P_sp_CBZ-4	0.844909	0.966646		Pseudomonas_chlororaphis_O6	Pseudomonas_fluorescens_NZ007	0.170541	25.5	2.4072	0.01
P_chlororaphis_subsp_aurantiaca_PB-St2	P_sp_CF150	0.842016	0.947316		Pseudomonas_chlororaphis_O6	Pseudomonas_sp_GM25	0.159975	27	2.42362	0.03
P_chlororaphis_subsp_aurantiaca_PB-St2	P_sp_CFII68	0.847829	0.96374		Pseudomonas_chlororaphis_O6	Pseudomonas_sp_H1h	0.164088	26.4	2.41746	0.02
P_chlororaphis_subsp_aurantiaca_PB-St2	P_sp_CFT9	0.841822	0.947709		Pseudomonas_chlororaphis_O6	Pseudomonas_sp_45MFCol31	0.157995	27.3	2.42648	0.03
P_chlororaphis_subsp_aurantiaca_PB-St2	P_sp_CHM02	0.844489	0.964587		Pseudomonas_chlororaphis_O6	Pseudomonas_sp_GM78	0.156472	27.6	2.42863	0.03
P_chlororaphis_subsp_aurantiaca_PB-St2	P_sp_CMAA1215	0.851333	0.978269		Pseudomonas_chlororaphis_O6	Pseudomonas_brassicacearum_subsp_brassicacearum_NFM421	0.160723	26.9	2.42252	0.03
P_chlororaphis_subsp_aurantiaca_PB-St2	P_sp_FH1	0.842316	0.955296		Pseudomonas_chlororaphis_O6	Pseudomonas_fluorescens_LMG_5329	0.167775	25.9	2.41169	0.01
P_chlororaphis_subsp_aurantiaca_PB-St2	P_sp_FH4	0.843221	0.961735		Pseudomonas_chlororaphis_O6	Pseudomonas_sp_GM80	0.166679	26	2.41343	0.02
P_chlororaphis_subsp_aurantiaca_PB-St2	P_sp_G5_2012	0.851451	0.959522		Pseudomonas_chlororaphis_O6	Pseudomonas_synxantha_BG33R	0.170866	25.4	2.40666	0.01
P_chlororaphis_subsp_aurantiaca_PB-St2	P_sp_GM102	0.849123	0.919674		Pseudomonas_chlororaphis_O6	Pseudomonas_veronii_1YdBTEX2	0.163975	26.4	2.41763	0.02
P_chlororaphis_subsp_aurantiaca_PB-St2	P_sp_GM16	0.841493	0.870601		Pseudomonas_chlororaphis_O6	Pseudomonas_fluorescens_BBc6R8	0.164801	26.3	2.41636	0.02
P_chlororaphis_subsp_aurantiaca_PB-St2	P_sp_GM17	0.944317	0.999318		Pseudomonas_chlororaphis_O6	Pseudomonas_sp_GM30	0.161841	26.7	2.42086	0.02
P_chlororaphis_subsp_aurantiaca_PB-St2	P_sp_GM18	0.851227	0.937185		Pseudomonas_chlororaphis_O6	Pseudomonas_fluorescens_NZ052	0.168274	25.8	2.41089	0.01
P_chlororaphis_subsp_aurantiaca_PB-St2	P_sp_GM21	0.848877	0.909247		Pseudomonas_chlororaphis_O6	Pseudomonas_sp_PAMC_26793	0.166263	26.1	2.41409	0.02
P_chlororaphis_subsp_aurantiaca_PB-St2	P_sp_GM24	0.841765	0.873267		Pseudomonas_chlororaphis_O6	Pseudomonas_extremaustralis_14-3_substr_14-3b	0.16727	25.9	2.41249	0.02
P_chlororaphis_subsp_aurantiaca_PB-St2	P_sp_GM25	0.84544	0.936291		Pseudomonas_chlororaphis_O6	Pseudomonas_sp_GM50	0.158812	27.2	2.42531	0.03
P_chlororaphis_subsp_aurantiaca_PB-St2	P_sp_GM30	0.84747	0.922264		Pseudomonas_chlororaphis_O6	Pseudomonas_fluorescens_BRIP34879	0.168485	25.8	2.41055	0.01
P_chlororaphis_subsp_aurantiaca_PB-St2	P_sp_GM33	0.852747	0.960783		Pseudomonas_chlororaphis_O6	Pseudomonas_fluorescens_Wayne1	0.145808	29.3	2.44272	0.08
P_chlororaphis_subsp_aurantiaca_PB-St2	P_sp_GM41_2012	0.84964	0.924752		Pseudomonas_chlororaphis_O6	Pseudomonas_fluorescens_WH6	0.168832	25.7	2.40999	0.01
P_chlororaphis_subsp_aurantiaca_PB-St2	P_sp_GM48	0.850363	0.942381		Pseudomonas_chlororaphis_O6	Pseudomonas_mandelii_JR-1	0.161186	26.8	2.42184	0.02
P_chlororaphis_subsp_aurantiaca_PB-St2	P_sp_GM49	0.854625	0.949919		Pseudomonas_chlororaphis_O6	Pseudomonas_fluorescens_R124	0.162749	26.6	2.4195	0.02
P_chlororaphis_subsp_aurantiaca_PB-St2	P_sp_GM50	0.851227	0.922695		Pseudomonas_chlororaphis_O6	Pseudomonas_sp_QTF5	0.15853	27.2	2.42571	0.03
P_chlororaphis_subsp_aurantiaca_PB-St2	P_sp_GM55	0.850803	0.94959		Pseudomonas_chlororaphis_O6	Pseudomonas_sp_Ag1	0.165496	26.2	2.41529	0.02
P_chlororaphis_subsp_aurantiaca_PB-St2	P_sp_GM60	0.851808	0.925582		Pseudomonas_chlororaphis_O6	Pseudomonas_sp_GM16	0.167221	26	2.41257	0.02
P_chlororaphis_subsp_aurantiaca_PB-St2	P_sp_GM67	0.852009	0.929292		Pseudomonas_chlororaphis_O6	Pseudomonas_corrugata_CFBP_5454	0.164206	26.4	2.41728	0.02
P_chlororaphis_subsp_aurantiaca_PB-St2	P_sp_GM74	0.852683	0.959786		Pseudomonas_chlororaphis_O6	Pseudomonas_fluorescens_A506	0.170586	25.5	2.40713	0.01
P_chlororaphis_subsp_aurantiaca_PB-St2	P_sp_GM78	0.852135	0.968397		Pseudomonas_chlororaphis_O6	Pseudomonas_sp_URMO17WK12-I12	0.16297	26.6	2.41916	0.02
P_chlororaphis_subsp_aurantiaca_PB-St2	P_sp_GM79	0.850699	0.924257		Pseudomonas_chlororaphis_O6	Pseudomonas_fluorescens_EGD-AQ6	0.169491	25.6	2.40892	0.01
P_chlororaphis_subsp_aurantiaca_PB-St2	P_sp_GM80	0.842369	0.887919		Pseudomonas_chlororaphis_O6	Pseudomonas_sp_GM41_2012	0.160293	27	2.42315	0.03
P_chlororaphis_subsp_aurantiaca_PB-St2	P_sp_H1h	0.845068	0.926025		Pseudomonas_chlororaphis_O6	Pseudomonas_sp_GM55	0.159112	27.2	2.42487	0.03
P_chlororaphis_subsp_aurantiaca_PB-St2	P_sp_PAMC_25886	0.846084	0.963926		Pseudomonas_chlororaphis_O6	Pseudomonas_sp_G52012	0.16012	27	2.42341	0.03
P_chlororaphis_subsp_aurantiaca_PB-St2	P_sp_PAMC_26793	0.842936	0.962707		Pseudomonas_chlororaphis_O6	Pseudomonas_fluorescens_SS101	0.16965	25.6	2.40866	0.01
P_chlororaphis_subsp_aurantiaca_PB-St2	P_sp_PH1b	0.853719	0.988397		Pseudomonas_chlororaphis_O6	Pseudomonas_sp_GM67	0.159367	27.1	2.42451	0.03
P_chlororaphis_subsp_aurantiaca_PB-St2	P_sp_QTF5	0.850514	0.919283		Pseudomonas_chlororaphis_O6	Pseudomonas_protegens_CHA0	0.146888	29.2	2.44137	0.07
P_chlororaphis_subsp_aurantiaca_PB-St2	P_sp_R62	0.848985	0.901103		Pseudomonas_chlororaphis_O6	Pseudomonas_sp_GM48	0.158249	27.3	2.42612	0.03
P_chlororaphis_subsp_aurantiaca_PB-St2	P_sp_R81	0.840544	0.955101		Pseudomonas_chlororaphis_O6	Pseudomonas_chlororaphis_YL-1	0.0122561	89.9	2.12305	95.76
P_chlororaphis_subsp_aurantiaca_PB-St2	P_sp_TKP	0.834959	0.964353		Pseudomonas_chlororaphis_O6	Pseudomonas_sp_UW4	0.156857	27.5	2.42809	0.03
P_chlororaphis_subsp_aurantiaca_PB-St2	P_sp_UK4	0.849826	0.960333		Pseudomonas_chlororaphis_O6	Pseudomonas_fluorescens_Q2-87	0.163607	26.5	2.4182	0.02
P_chlororaphis_subsp_aurantiaca_PB-St2	P_sp_URIL14HWK12-I6	0.845246	0.91829		Pseudomonas_chlororaphis_O6	Pseudomonas_sp_URIL14HWK12-I6	0.163816	26.4	2.41788	0.02
P_chlororaphis_subsp_aurantiaca_PB-St2	P_sp_URIL14HWK12-I7	0.850343	0.963285		Pseudomonas_chlororaphis_O6	Pseudomonas_fluorescens_Q8r1-96	0.160708	26.9	2.42254	0.03
P_chlororaphis_subsp_aurantiaca_PB-St2	P_sp_URMO17WK12-I12	0.847924	0.93115		Pseudomonas_chlororaphis_O6	Pseudomonas_sp_PAMC_25886	0.165146	26.3	2.41583	0.02
P_chlororaphis_subsp_aurantiaca_PB-St2	P_sp_UW4	0.846493	0.956664		Pseudomonas_chlororaphis_O6	Pseudomonas_fluorescens_FH5	0.170471	25.5	2.40732	0.01
P_chlororaphis_subsp_aurantiaca_PB-St2	P_synxantha_BG33R	0.835304	0.944604		Pseudomonas_chlororaphis_O6	Pseudomonas_sp_R62	0.162721	26.6	2.41954	0.02
P_chlororaphis_subsp_aurantiaca_PB-St2	P_tolaasii_6264	0.842208	0.949444		Pseudomonas_chlororaphis_O6	Pseudomonas_sp_CF150	0.169731	25.6	2.40853	0.01
P_chlororaphis_subsp_aurantiaca_PB-St2	P_tolaasii_PMS117	0.841846	0.952967		Pseudomonas_chlororaphis_O6	Pseudomonas_sp_CMAA1215	0.154109	27.9	2.4319	0.04
P_chlororaphis_subsp_aurantiaca_PB-St2	P_umsongensis_20MFCvi11	0.85027	0.940236		Pseudomonas_chlororaphis_O6	Pseudomonas_sp_R81	0.168999	25.7	2.40972	0.01
P_chlororaphis_subsp_aurantiaca_PB-St2	P_umsongensis_UNC430CL58Col	0.848884	0.935192		Pseudomonas_chlororaphis_O6	Pseudomonas_fluorescens_NCIMB_11764	0.158087	27.3	2.42635	0.03
P_chlororaphis_subsp_aurantiaca_PB-St2	P_veronii_1YdBTEX2	0.847456	0.967158		Pseudomonas_chlororaphis_O6	Pseudomonas_brassicacearum_51MFCVI21	0.160987	26.9	2.42213	0.02
P_chlororaphis_subsp_chlororaphis_GP72	P_corrugata_CFBP_5454	0.864336	0.948518		Pseudomonas_fluorescens_BS2	Pseudomonas_chlororaphis_subsp_chlororaphis_GP72	0.167937	25.9	2.41143	0.01
P_chlororaphis_subsp_chlororaphis_GP72	P_extremaustralis_14-3	0.85572	0.970887		Pseudomonas_fluorescens_BS2	Pseudomonas_sp_35MFCvi11	0.174219	25	2.40102	0.01
P_chlororaphis_subsp_chlororaphis_GP72	P_fluorescens_A506	0.844181	0.947675		Pseudomonas_fluorescens_BS2	Pseudomonas_fluorescens_NZ011	0.178245	24.5	2.39399	0.01
P_chlororaphis_subsp_chlororaphis_GP72	P_fluorescens_ATCC_17400	0.862136	0.968368		Pseudomonas_fluorescens_BS2	Pseudomonas_aeruginosa_PAO1	0.215668	20.4	2.31672	0
P_chlororaphis_subsp_chlororaphis_GP72	P_fluorescens_BBc6R8	0.863607	0.968848		Pseudomonas_fluorescens_BS2	Pseudomonas_sp_FH1	0.121879	34.1	2.4711	0.5
P_chlororaphis_subsp_chlororaphis_GP72	P_fluorescens_BRIP34879	0.862224	0.963504		Pseudomonas_fluorescens_BS2	Pseudomonas_fluorescens_Wood1R	0.170625	25.5	2.40706	0.01
P_chlororaphis_subsp_chlororaphis_GP72	P_fluorescens_BS2	0.855921	0.957073		Pseudomonas_fluorescens_BS2	Pseudomonas_sp_GM60	0.171121	25.4	2.40624	0.01
P_chlororaphis_subsp_chlororaphis_GP72	P_fluorescens_EGD-AQ6	0.861118	0.957576		Pseudomonas_fluorescens_BS2	Pseudomonas_sp_CFT9	0.128642	32.7	2.46299	0.3
P_chlororaphis_subsp_chlororaphis_GP72	P_fluorescens_F113	0.854383	0.961902		Pseudomonas_fluorescens_BS2	Pseudomonas_umsongensis_20MFCvi11	0.174235	25	2.401	0.01
P_chlororaphis_subsp_chlororaphis_GP72	P_fluorescens_FH5	0.857786	0.948495		Pseudomonas_fluorescens_BS2	Pseudomonas_protegens_Pf-5	0.175658	24.8	2.39854	0.01
P_chlororaphis_subsp_chlororaphis_GP72	P_fluorescens_LMG_5329	0.860092	0.958374		Pseudomonas_fluorescens_BS2	Pseudomonas_sp_GM33	0.170514	25.5	2.40724	0.01
P_chlororaphis_subsp_chlororaphis_GP72	P_fluorescens_NCIMB_11764	0.860823	0.938442		Pseudomonas_fluorescens_BS2	Pseudomonas_sp_CBZ-4	0.120331	34.5	2.47305	0.56
P_chlororaphis_subsp_chlororaphis_GP72	P_fluorescens_NZ007	0.857287	0.938041		Pseudomonas_fluorescens_BS2	Pseudomonas_umsongensis_UNC430CL58Col	0.174539	24.9	2.40048	0.01
P_chlororaphis_subsp_chlororaphis_GP72	P_fluorescens_NZ011	0.865167	0.887298		Pseudomonas_fluorescens_BS2	Pseudomonas_chlororaphis_subsp_aurantiaca_PB-St2	0.169673	25.6	2.40862	0.01
P_chlororaphis_subsp_chlororaphis_GP72	P_fluorescens_NZ052	0.861973	0.957975		Pseudomonas_fluorescens_BS2	Pseudomonas_chlororaphis_HT66	0.169742	25.6	2.40851	0.01
P_chlororaphis_subsp_chlororaphis_GP72	P_fluorescens_NZI7	0.880871	0.991196		Pseudomonas_fluorescens_BS2	Pseudomonas_sp_GM79	0.17333	25.1	2.40254	0.01
P_chlororaphis_subsp_chlororaphis_GP72	P_fluorescens_Pf0-1	0.856594	0.940887		Pseudomonas_fluorescens_BS2	Pseudomonas_sp_TKP	0.122958	33.9	2.46976	0.46
P_chlororaphis_subsp_chlororaphis_GP72	P_fluorescens_Pf29Arp	0.865389	0.958554		Pseudomonas_fluorescens_BS2	Pseudomonas_sp_GM24	0.178102	24.5	2.39425	0.01
P_chlororaphis_subsp_chlororaphis_GP72	P_fluorescens_Q2-87	0.858338	0.954323		Pseudomonas_fluorescens_BS2	Pseudomonas_sp_2-9_22010	0.123953	33.7	2.46855	0.42
P_chlororaphis_subsp_chlororaphis_GP72	P_fluorescens_Q8r1-96	0.856642	0.962097		Pseudomonas_fluorescens_BS2	Pseudomonas_tolaasii_PMS117	0.128997	32.6	2.46258	0.29
P_chlororaphis_subsp_chlororaphis_GP72	P_fluorescens_R124	0.86652	0.922978		Pseudomonas_fluorescens_BS2	Pseudomonas_sp_GM74	0.173209	25.1	2.40274	0.01
P_chlororaphis_subsp_chlororaphis_GP72	P_fluorescens_S12	0.871625	0.963848		Pseudomonas_fluorescens_BS2	Pseudomonas_fluorescens_ATCC_17400	0.146065	29.3	2.4424	0.08
P_chlororaphis_subsp_chlororaphis_GP72	P_fluorescens_SBW25	0.841533	0.954991		Pseudomonas_fluorescens_BS2	Pseudomonas_sp_GM18	0.173544	25.1	2.40218	0.01
P_chlororaphis_subsp_chlororaphis_GP72	P_fluorescens_SS101	0.844063	0.948908		Pseudomonas_fluorescens_BS2	Pseudomonas_fluorescens_S12	0.170121	25.5	2.40789	0.01
P_chlororaphis_subsp_chlororaphis_GP72	P_fluorescens_WH6	0.846741	0.961851		Pseudomonas_fluorescens_BS2	Pseudomonas_fluorescens_Pf0-1	0.178182	24.5	2.3941	0.01
P_chlororaphis_subsp_chlororaphis_GP72	P_fluorescens_Wayne1	0.88097	0.987187		Pseudomonas_fluorescens_BS2	Pseudomonas_sp_URIL14HWK12-I7	0.172712	25.2	2.40358	0.01
P_chlororaphis_subsp_chlororaphis_GP72	P_fluorescens_Wood1R	0.869785	0.964766		Pseudomonas_fluorescens_BS2	Pseudomonas_sp_CFII68	0.170581	25.5	2.40713	0.01
P_chlororaphis_subsp_chlororaphis_GP72	P_mandelii_36MFCvi1_1	0.870512	0.938833		Pseudomonas_fluorescens_BS2	Pseudomonas_fluorescens_Pf29Arp	0.17426	25	2.40095	0.01
P_chlororaphis_subsp_chlororaphis_GP72	P_mandelii_JR-1	0.863145	0.94056		Pseudomonas_fluorescens_BS2	Pseudomonas_brassicacearum_DF41	0.173675	25.1	2.40195	0.01
P_chlororaphis_subsp_chlororaphis_GP72	P_poae_RE_1_1_14	0.84826	0.961938		Pseudomonas_fluorescens_BS2	Pseudomonas_mandelii_36MFCvi11	0.174644	24.9	2.40029	0.01
P_chlororaphis_subsp_chlororaphis_GP72	P_protegens_CHA0	0.8591	0.987553		Pseudomonas_fluorescens_BS2	Pseudomonas_fluorescens_SBW25	0.119778	34.6	2.47376	0.58
P_chlororaphis_subsp_chlororaphis_GP72	P_protegens_Pf-5	0.860838	0.987186		Pseudomonas_fluorescens_BS2	Pseudomonas_poae_RE_1_1_14	0.129659	32.4	2.46181	0.27
P_chlororaphis_subsp_chlororaphis_GP72	P_sp_2-92_2010	0.859982	0.954909		Pseudomonas_fluorescens_BS2	Pseudomonas_sp_PH1b	0.176764	24.7	2.39661	0.01
P_chlororaphis_subsp_chlororaphis_GP72	P_sp_35MFCvi1_1	0.872105	0.943608		Pseudomonas_fluorescens_BS2	Pseudomonas_sp_GM17	0.168219	25.8	2.41098	0.01
P_chlororaphis_subsp_chlororaphis_GP72	P_sp_45MFCol3_1	0.870827	0.943619		Pseudomonas_fluorescens_BS2	Pseudomonas_sp_GM49	0.170839	25.4	2.40671	0.01
P_chlororaphis_subsp_chlororaphis_GP72	P_sp_Ag1	0.864744	0.969594		Pseudomonas_fluorescens_BS2	Pseudomonas_sp_UK4	0.138562	30.7	2.45148	0.14
P_chlororaphis_subsp_chlororaphis_GP72	P_sp_CBZ-4	0.86423	0.968285		Pseudomonas_fluorescens_BS2	Pseudomonas_fluorescens_NZ007	0.126426	33.1	2.46559	0.35
P_chlororaphis_subsp_chlororaphis_GP72	P_sp_CF150	0.858889	0.94892		Pseudomonas_fluorescens_BS2	Pseudomonas_sp_GM25	0.177524	24.6	2.39527	0.01
P_chlororaphis_subsp_chlororaphis_GP72	P_sp_CFII68	0.868879	0.964241		Pseudomonas_fluorescens_BS2	Pseudomonas_sp_H1h	0.176187	24.7	2.39762	0.01
P_chlororaphis_subsp_chlororaphis_GP72	P_sp_CFT9	0.859165	0.949362		Pseudomonas_fluorescens_BS2	Pseudomonas_sp_45MFCol31	0.172985	25.2	2.40312	0.01
P_chlororaphis_subsp_chlororaphis_GP72	P_sp_CHM02	0.864138	0.966189		Pseudomonas_fluorescens_BS2	Pseudomonas_sp_GM78	0.174273	25	2.40093	0.01
P_chlororaphis_subsp_chlororaphis_GP72	P_sp_CMAA1215	0.874604	0.97528		Pseudomonas_fluorescens_BS2	Pseudomonas_brassicacearum_subsp_brassicacearum_NFM421	0.172478	25.2	2.40398	0.01
P_chlororaphis_subsp_chlororaphis_GP72	P_sp_FH1	0.859604	0.957407		Pseudomonas_fluorescens_BS2	Pseudomonas_fluorescens_LMG_5329	0.121378	34.3	2.47172	0.52
P_chlororaphis_subsp_chlororaphis_GP72	P_sp_FH4	0.858416	0.963037		Pseudomonas_fluorescens_BS2	Pseudomonas_sp_GM80	0.175603	24.8	2.39864	0.01
P_chlororaphis_subsp_chlororaphis_GP72	P_sp_G5_2012	0.87047	0.960438		Pseudomonas_fluorescens_BS2	Pseudomonas_synxantha_BG33R	0.129757	32.4	2.46169	0.27
P_chlororaphis_subsp_chlororaphis_GP72	P_sp_GM102	0.872497	0.924001		Pseudomonas_fluorescens_BS2	Pseudomonas_veronii_1YdBTEX2	0.121419	34.2	2.47167	0.51
P_chlororaphis_subsp_chlororaphis_GP72	P_sp_GM16	0.859822	0.87639		Pseudomonas_fluorescens_BS2	Pseudomonas_fluorescens_BBc6R8	0.140699	30.3	2.44895	0.12
P_chlororaphis_subsp_chlororaphis_GP72	P_sp_GM17	0.953791	0.999596		Pseudomonas_fluorescens_BS2	Pseudomonas_sp_GM30	0.173751	25.1	2.40182	0.01
P_chlororaphis_subsp_chlororaphis_GP72	P_sp_GM18	0.871842	0.940841		Pseudomonas_fluorescens_BS2	Pseudomonas_fluorescens_NZ052	0.12287	33.9	2.46987	0.46
P_chlororaphis_subsp_chlororaphis_GP72	P_sp_GM21	0.862425	0.912922		Pseudomonas_fluorescens_BS2	Pseudomonas_sp_PAMC_26793	0.14121	30.2	2.44833	0.11
P_chlororaphis_subsp_chlororaphis_GP72	P_sp_GM24	0.86073	0.87902		Pseudomonas_fluorescens_BS2	Pseudomonas_extremaustralis_14-3_substr_14-3b	0.122567	34	2.47024	0.47
P_chlororaphis_subsp_chlororaphis_GP72	P_sp_GM25	0.87191	0.939748		Pseudomonas_fluorescens_BS2	Pseudomonas_sp_GM50	0.174104	25	2.40122	0.01
P_chlororaphis_subsp_chlororaphis_GP72	P_sp_GM30	0.868203	0.926394		Pseudomonas_fluorescens_BS2	Pseudomonas_fluorescens_BRIP34879	0.129103	32.6	2.46245	0.29
P_chlororaphis_subsp_chlororaphis_GP72	P_sp_GM33	0.869838	0.962768		Pseudomonas_fluorescens_BS2	Pseudomonas_fluorescens_Wayne1	0.175583	24.8	2.39867	0.01
P_chlororaphis_subsp_chlororaphis_GP72	P_sp_GM41_2012	0.868175	0.929053		Pseudomonas_fluorescens_BS2	Pseudomonas_fluorescens_WH6	0.0938995	41.7	2.52401	4.1
P_chlororaphis_subsp_chlororaphis_GP72	P_sp_GM48	0.869146	0.944676		Pseudomonas_fluorescens_BS2	Pseudomonas_mandelii_JR-1	0.173854	25	2.40165	0.01
P_chlororaphis_subsp_chlororaphis_GP72	P_sp_GM49	0.871273	0.952413		Pseudomonas_fluorescens_BS2	Pseudomonas_fluorescens_R124	0.17346	25.1	2.40232	0.01
P_chlororaphis_subsp_chlororaphis_GP72	P_sp_GM50	0.871507	0.926777		Pseudomonas_fluorescens_BS2	Pseudomonas_sp_QTF5	0.171669	25.3	2.40533	0.01
P_chlororaphis_subsp_chlororaphis_GP72	P_sp_GM55	0.872717	0.952136		Pseudomonas_fluorescens_BS2	Pseudomonas_sp_Ag1	0.140987	30.2	2.4486	0.11
P_chlororaphis_subsp_chlororaphis_GP72	P_sp_GM60	0.869744	0.93013		Pseudomonas_fluorescens_BS2	Pseudomonas_sp_GM16	0.178262	24.5	2.39396	0.01
P_chlororaphis_subsp_chlororaphis_GP72	P_sp_GM67	0.867892	0.933686		Pseudomonas_fluorescens_BS2	Pseudomonas_corrugata_CFBP_5454	0.177264	24.6	2.39573	0.01
P_chlororaphis_subsp_chlororaphis_GP72	P_sp_GM74	0.872723	0.961593		Pseudomonas_fluorescens_BS2	Pseudomonas_fluorescens_A506	0.128499	32.7	2.46316	0.3
P_chlororaphis_subsp_chlororaphis_GP72	P_sp_GM78	0.873157	0.969589		Pseudomonas_fluorescens_BS2	Pseudomonas_sp_URMO17WK12-I12	0.175547	24.8	2.39873	0.01
P_chlororaphis_subsp_chlororaphis_GP72	P_sp_GM79	0.871373	0.928139		Pseudomonas_fluorescens_BS2	Pseudomonas_fluorescens_EGD-AQ6	0.125175	33.4	2.46708	0.39
P_chlororaphis_subsp_chlororaphis_GP72	P_sp_GM80	0.863972	0.893135		Pseudomonas_fluorescens_BS2	Pseudomonas_sp_GM41_2012	0.173743	25.1	2.40184	0.01
P_chlororaphis_subsp_chlororaphis_GP72	P_sp_H1h	0.864393	0.929653		Pseudomonas_fluorescens_BS2	Pseudomonas_sp_GM55	0.172611	25.2	2.40375	0.01
P_chlororaphis_subsp_chlororaphis_GP72	P_sp_PAMC_25886	0.86524	0.966039		Pseudomonas_fluorescens_BS2	Pseudomonas_sp_G52012	0.174362	25	2.40078	0.01
P_chlororaphis_subsp_chlororaphis_GP72	P_sp_PAMC_26793	0.861992	0.96492		Pseudomonas_fluorescens_BS2	Pseudomonas_fluorescens_SS101	0.126813	33	2.46513	0.34
P_chlororaphis_subsp_chlororaphis_GP72	P_sp_PH1b	0.880408	0.987884		Pseudomonas_fluorescens_BS2	Pseudomonas_sp_GM67	0.172415	25.2	2.40408	0.01
P_chlororaphis_subsp_chlororaphis_GP72	P_sp_QTF5	0.872392	0.923355		Pseudomonas_fluorescens_BS2	Pseudomonas_protegens_CHA0	0.176096	24.7	2.39778	0.01
P_chlororaphis_subsp_chlororaphis_GP72	P_sp_R62	0.868069	0.905279		Pseudomonas_fluorescens_BS2	Pseudomonas_sp_GM48	0.172305	25.2	2.40427	0.01
P_chlororaphis_subsp_chlororaphis_GP72	P_sp_R81	0.861782	0.957277		Pseudomonas_fluorescens_BS2	Pseudomonas_chlororaphis_YL-1	0.168873	25.7	2.40992	0.01
P_chlororaphis_subsp_chlororaphis_GP72	P_sp_TKP	0.848236	0.965349		Pseudomonas_fluorescens_BS2	Pseudomonas_sp_UW4	0.170616	25.5	2.40708	0.01
P_chlororaphis_subsp_chlororaphis_GP72	P_sp_UK4	0.864402	0.961187		Pseudomonas_fluorescens_BS2	Pseudomonas_fluorescens_Q2-87	0.175617	24.8	2.39861	0.01
P_chlororaphis_subsp_chlororaphis_GP72	P_sp_URIL14HWK12-I6	0.869389	0.922287		Pseudomonas_fluorescens_BS2	Pseudomonas_sp_URIL14HWK12-I6	0.175228	24.9	2.39929	0.01
P_chlororaphis_subsp_chlororaphis_GP72	P_sp_URIL14HWK12-I7	0.867145	0.963626		Pseudomonas_fluorescens_BS2	Pseudomonas_fluorescens_Q8r1-96	0.172501	25.2	2.40394	0.01
P_chlororaphis_subsp_chlororaphis_GP72	P_sp_URMO17WK12-I12	0.866592	0.934703		Pseudomonas_fluorescens_BS2	Pseudomonas_sp_PAMC_25886	0.140385	30.3	2.44932	0.12
P_chlororaphis_subsp_chlororaphis_GP72	P_sp_UW4	0.858339	0.958557		Pseudomonas_fluorescens_BS2	Pseudomonas_fluorescens_FH5	0.128583	32.7	2.46306	0.3
P_chlororaphis_subsp_chlororaphis_GP72	P_synxantha_BG33R	0.844281	0.945981		Pseudomonas_fluorescens_BS2	Pseudomonas_sp_R62	0.170957	25.4	2.40651	0.01
P_chlororaphis_subsp_chlororaphis_GP72	P_tolaasii_6264	0.862142	0.951649		Pseudomonas_fluorescens_BS2	Pseudomonas_sp_CF150	0.128847	32.6	2.46275	0.29
P_chlororaphis_subsp_chlororaphis_GP72	P_tolaasii_PMS117	0.861658	0.954785		Pseudomonas_fluorescens_BS2	Pseudomonas_sp_CMAA1215	0.181589	24	2.38794	0.01
P_chlororaphis_subsp_chlororaphis_GP72	P_umsongensis_20MFCvi11	0.872105	0.943677		Pseudomonas_fluorescens_BS2	Pseudomonas_sp_R81	0.124674	33.5	2.46768	0.4
P_chlororaphis_subsp_chlororaphis_GP72	P_umsongensis_UNC430CL58Col	0.871823	0.938659		Pseudomonas_fluorescens_BS2	Pseudomonas_fluorescens_NCIMB_11764	0.172389	25.2	2.40413	0.01
P_chlororaphis_subsp_chlororaphis_GP72	P_veronii_1YdBTEX2	0.864337	0.968309		Pseudomonas_fluorescens_BS2	Pseudomonas_brassicacearum_51MFCVI21	0.173095	25.1	2.40294	0.01
P_corrugata_CFBP_5454	P_extremaustralis_14-3	0.835793	0.967023		Pseudomonas_chlororaphis_subsp_chlororaphis_GP72	Pseudomonas_sp_35MFCvi11	0.157729	27.4	2.42686	0.03
P_corrugata_CFBP_5454	P_fluorescens_A506	0.839125	0.966422		Pseudomonas_chlororaphis_subsp_chlororaphis_GP72	Pseudomonas_fluorescens_NZ011	0.16824	25.8	2.41094	0.01
P_corrugata_CFBP_5454	P_fluorescens_ATCC_17400	0.841214	0.971106		Pseudomonas_chlororaphis_subsp_chlororaphis_GP72	Pseudomonas_aeruginosa_PAO1	0.20201	21.7	2.34715	0
P_corrugata_CFBP_5454	P_fluorescens_BBc6R8	0.842409	0.958647		Pseudomonas_chlororaphis_subsp_chlororaphis_GP72	Pseudomonas_sp_FH1	0.16828	25.8	2.41088	0.01
P_corrugata_CFBP_5454	P_fluorescens_BRIP34879	0.839963	0.960959		Pseudomonas_chlororaphis_subsp_chlororaphis_GP72	Pseudomonas_fluorescens_Wood1R	0.157538	27.4	2.42713	0.03
P_corrugata_CFBP_5454	P_fluorescens_BS2	0.842847	0.954965		Pseudomonas_chlororaphis_subsp_chlororaphis_GP72	Pseudomonas_sp_GM60	0.159521	27.1	2.42428	0.03
P_corrugata_CFBP_5454	P_fluorescens_EGD-AQ6	0.83913	0.959043		Pseudomonas_chlororaphis_subsp_chlororaphis_GP72	Pseudomonas_sp_CFT9	0.170131	25.5	2.40788	0.01
P_corrugata_CFBP_5454	P_fluorescens_F113	0.865365	0.993058		Pseudomonas_chlororaphis_subsp_chlororaphis_GP72	Pseudomonas_umsongensis_20MFCvi11	0.157719	27.4	2.42687	0.03
P_corrugata_CFBP_5454	P_fluorescens_FH5	0.839856	0.96848		Pseudomonas_chlororaphis_subsp_chlororaphis_GP72	Pseudomonas_protegens_Pf-5	0.145393	29.4	2.44324	0.08
P_corrugata_CFBP_5454	P_fluorescens_LMG_5329	0.844806	0.951691		Pseudomonas_chlororaphis_subsp_chlororaphis_GP72	Pseudomonas_sp_GM33	0.155858	27.7	2.42949	0.04
P_corrugata_CFBP_5454	P_fluorescens_NCIMB_11764	0.847244	0.961738		Pseudomonas_chlororaphis_subsp_chlororaphis_GP72	Pseudomonas_sp_CBZ-4	0.164995	26.3	2.41606	0.02
P_corrugata_CFBP_5454	P_fluorescens_NZ007	0.841792	0.93707		Pseudomonas_chlororaphis_subsp_chlororaphis_GP72	Pseudomonas_umsongensis_UNC430CL58Col	0.157284	27.4	2.42749	0.03
P_corrugata_CFBP_5454	P_fluorescens_NZ011	0.842354	0.905011		Pseudomonas_chlororaphis_subsp_chlororaphis_GP72	Pseudomonas_chlororaphis_subsp_aurantiaca_PB-St2	0.0327825	72.4	2.92205	82.35
P_corrugata_CFBP_5454	P_fluorescens_NZ052	0.843593	0.953691		Pseudomonas_chlororaphis_subsp_chlororaphis_GP72	Pseudomonas_chlororaphis_HT66	0.0436534	64.9	2.88373	66.94
P_corrugata_CFBP_5454	P_fluorescens_NZI7	0.843288	0.951852		Pseudomonas_chlororaphis_subsp_chlororaphis_GP72	Pseudomonas_sp_GM79	0.15935	27.1	2.42453	0.03
P_corrugata_CFBP_5454	P_fluorescens_Pf0-1	0.845715	0.942236		Pseudomonas_chlororaphis_subsp_chlororaphis_GP72	Pseudomonas_sp_TKP	0.167401	25.9	2.41229	0.02
P_corrugata_CFBP_5454	P_fluorescens_Pf29Arp	0.871863	0.984668		Pseudomonas_chlororaphis_subsp_chlororaphis_GP72	Pseudomonas_sp_GM24	0.166491	26.1	2.41373	0.02
P_corrugata_CFBP_5454	P_fluorescens_Q2-87	0.867286	0.989684		Pseudomonas_chlororaphis_subsp_chlororaphis_GP72	Pseudomonas_sp_2-9_22010	0.168461	25.8	2.41059	0.01
P_corrugata_CFBP_5454	P_fluorescens_Q8r1-96	0.864449	0.992478		Pseudomonas_chlororaphis_subsp_chlororaphis_GP72	Pseudomonas_tolaasii_PMS117	0.167215	26	2.41258	0.02
P_corrugata_CFBP_5454	P_fluorescens_R124	0.836427	0.931851		Pseudomonas_chlororaphis_subsp_chlororaphis_GP72	Pseudomonas_sp_GM74	0.156757	27.5	2.42824	0.03
P_corrugata_CFBP_5454	P_fluorescens_S12	0.878878	0.99061		Pseudomonas_chlororaphis_subsp_chlororaphis_GP72	Pseudomonas_fluorescens_ATCC_17400	0.164749	26.3	2.41644	0.02
P_corrugata_CFBP_5454	P_fluorescens_SBW25	0.837322	0.949549		Pseudomonas_chlororaphis_subsp_chlororaphis_GP72	Pseudomonas_sp_GM18	0.155928	27.6	2.4294	0.04
P_corrugata_CFBP_5454	P_fluorescens_SS101	0.838703	0.964692		Pseudomonas_chlororaphis_subsp_chlororaphis_GP72	Pseudomonas_fluorescens_S12	0.156959	27.5	2.42795	0.03
P_corrugata_CFBP_5454	P_fluorescens_WH6	0.840662	0.960902		Pseudomonas_chlororaphis_subsp_chlororaphis_GP72	Pseudomonas_fluorescens_Pf0-1	0.160479	26.9	2.42288	0.03
P_corrugata_CFBP_5454	P_fluorescens_Wayne1	0.84098	0.954843		Pseudomonas_chlororaphis_subsp_chlororaphis_GP72	Pseudomonas_sp_URIL14HWK12-I7	0.16072	26.9	2.42253	0.03
P_corrugata_CFBP_5454	P_fluorescens_Wood1R	0.880547	0.992463		Pseudomonas_chlororaphis_subsp_chlororaphis_GP72	Pseudomonas_sp_CFII68	0.156197	27.6	2.42902	0.04
P_corrugata_CFBP_5454	P_mandelii_36MFCvi1_1	0.851005	0.964063		Pseudomonas_chlororaphis_subsp_chlororaphis_GP72	Pseudomonas_fluorescens_Pf29Arp	0.161223	26.8	2.42178	0.02
P_corrugata_CFBP_5454	P_mandelii_JR-1	0.839195	0.958644		Pseudomonas_chlororaphis_subsp_chlororaphis_GP72	Pseudomonas_brassicacearum_DF41	0.160623	26.9	2.42267	0.03
P_corrugata_CFBP_5454	P_poae_RE_1_1_14	0.838623	0.959829		Pseudomonas_chlororaphis_subsp_chlororaphis_GP72	Pseudomonas_mandelii_36MFCvi11	0.15748	27.4	2.42721	0.03
P_corrugata_CFBP_5454	P_protegens_CHA0	0.83916	0.955215		Pseudomonas_chlororaphis_subsp_chlororaphis_GP72	Pseudomonas_fluorescens_SBW25	0.168126	25.8	2.41113	0.01
P_corrugata_CFBP_5454	P_protegens_Pf-5	0.838745	0.955417		Pseudomonas_chlororaphis_subsp_chlororaphis_GP72	Pseudomonas_poae_RE_1_1_14	0.167201	26	2.4126	0.02
P_corrugata_CFBP_5454	P_sp_2-92_2010	0.843944	0.952099		Pseudomonas_chlororaphis_subsp_chlororaphis_GP72	Pseudomonas_sp_PH1b	0.148121	28.9	2.4398	0.07
P_corrugata_CFBP_5454	P_sp_35MFCvi1_1	0.852088	0.966359		Pseudomonas_chlororaphis_subsp_chlororaphis_GP72	Pseudomonas_sp_GM17	0.0507306	60.5	2.81876	54.04
P_corrugata_CFBP_5454	P_sp_45MFCol3_1	0.853823	0.964154		Pseudomonas_chlororaphis_subsp_chlororaphis_GP72	Pseudomonas_sp_GM49	0.156113	27.6	2.42914	0.04
P_corrugata_CFBP_5454	P_sp_Ag1	0.841345	0.95986		Pseudomonas_chlororaphis_subsp_chlororaphis_GP72	Pseudomonas_sp_UK4	0.156758	27.5	2.42823	0.03
P_corrugata_CFBP_5454	P_sp_CBZ-4	0.84373	0.944095		Pseudomonas_chlororaphis_subsp_chlororaphis_GP72	Pseudomonas_fluorescens_NZ007	0.169788	25.6	2.40844	0.01
P_corrugata_CFBP_5454	P_sp_CF150	0.839015	0.968296		Pseudomonas_chlororaphis_subsp_chlororaphis_GP72	Pseudomonas_sp_GM25	0.158843	27.2	2.42526	0.03
P_corrugata_CFBP_5454	P_sp_CFII68	0.875725	0.99014		Pseudomonas_chlororaphis_subsp_chlororaphis_GP72	Pseudomonas_sp_H1h	0.163095	26.6	2.41897	0.02
P_corrugata_CFBP_5454	P_sp_CFT9	0.840757	0.968273		Pseudomonas_chlororaphis_subsp_chlororaphis_GP72	Pseudomonas_sp_45MFCol31	0.157214	27.4	2.42759	0.03
P_corrugata_CFBP_5454	P_sp_CHM02	0.8448	0.960015		Pseudomonas_chlororaphis_subsp_chlororaphis_GP72	Pseudomonas_sp_GM78	0.155992	27.6	2.42931	0.04
P_corrugata_CFBP_5454	P_sp_CMAA1215	0.841158	0.943713		Pseudomonas_chlororaphis_subsp_chlororaphis_GP72	Pseudomonas_brassicacearum_subsp_brassicacearum_NFM421	0.159798	27	2.42388	0.03
P_corrugata_CFBP_5454	P_sp_FH1	0.837548	0.949849		Pseudomonas_chlororaphis_subsp_chlororaphis_GP72	Pseudomonas_fluorescens_LMG_5329	0.167024	26	2.41288	0.02
P_corrugata_CFBP_5454	P_sp_FH4	0.841217	0.974609		Pseudomonas_chlororaphis_subsp_chlororaphis_GP72	Pseudomonas_sp_GM80	0.166586	26	2.41358	0.02
P_corrugata_CFBP_5454	P_sp_G5_2012	0.843696	0.985005		Pseudomonas_chlororaphis_subsp_chlororaphis_GP72	Pseudomonas_synxantha_BG33R	0.170014	25.6	2.40807	0.01
P_corrugata_CFBP_5454	P_sp_GM102	0.85244	0.960429		Pseudomonas_chlororaphis_subsp_chlororaphis_GP72	Pseudomonas_veronii_1YdBTEX2	0.163046	26.6	2.41905	0.02
P_corrugata_CFBP_5454	P_sp_GM16	0.842183	0.899406		Pseudomonas_chlororaphis_subsp_chlororaphis_GP72	Pseudomonas_fluorescens_BBc6R8	0.163987	26.4	2.41762	0.02
P_corrugata_CFBP_5454	P_sp_GM17	0.843992	0.952974		Pseudomonas_chlororaphis_subsp_chlororaphis_GP72	Pseudomonas_sp_GM30	0.160753	26.9	2.42248	0.03
P_corrugata_CFBP_5454	P_sp_GM18	0.846942	0.959307		Pseudomonas_chlororaphis_subsp_chlororaphis_GP72	Pseudomonas_fluorescens_NZ052	0.16807	25.8	2.41122	0.01
P_corrugata_CFBP_5454	P_sp_GM21	0.841495	0.955096		Pseudomonas_chlororaphis_subsp_chlororaphis_GP72	Pseudomonas_sp_PAMC_26793	0.165564	26.2	2.41518	0.02
P_corrugata_CFBP_5454	P_sp_GM24	0.841377	0.901818		Pseudomonas_chlororaphis_subsp_chlororaphis_GP72	Pseudomonas_extremaustralis_14-3_substr_14-3b	0.166197	26.1	2.41419	0.02
P_corrugata_CFBP_5454	P_sp_GM25	0.847939	0.936117		Pseudomonas_chlororaphis_subsp_chlororaphis_GP72	Pseudomonas_sp_GM50	0.157814	27.4	2.42674	0.03
P_corrugata_CFBP_5454	P_sp_GM30	0.840162	0.928988		Pseudomonas_chlororaphis_subsp_chlororaphis_GP72	Pseudomonas_fluorescens_BRIP34879	0.167828	25.9	2.4116	0.01
P_corrugata_CFBP_5454	P_sp_GM33	0.84125	0.981148		Pseudomonas_chlororaphis_subsp_chlororaphis_GP72	Pseudomonas_fluorescens_Wayne1	0.144909	29.5	2.44384	0.08
P_corrugata_CFBP_5454	P_sp_GM41_2012	0.848007	0.953488		Pseudomonas_chlororaphis_subsp_chlororaphis_GP72	Pseudomonas_fluorescens_WH6	0.167703	25.9	2.4118	0.01
P_corrugata_CFBP_5454	P_sp_GM48	0.845644	0.977423		Pseudomonas_chlororaphis_subsp_chlororaphis_GP72	Pseudomonas_mandelii_JR-1	0.160888	26.9	2.42228	0.02
P_corrugata_CFBP_5454	P_sp_GM49	0.844272	0.978818		Pseudomonas_chlororaphis_subsp_chlororaphis_GP72	Pseudomonas_fluorescens_R124	0.161806	26.7	2.42091	0.02
P_corrugata_CFBP_5454	P_sp_GM50	0.854327	0.961555		Pseudomonas_chlororaphis_subsp_chlororaphis_GP72	Pseudomonas_sp_QTF5	0.157229	27.4	2.42757	0.03
P_corrugata_CFBP_5454	P_sp_GM55	0.843779	0.976628		Pseudomonas_chlororaphis_subsp_chlororaphis_GP72	Pseudomonas_sp_Ag1	0.16483	26.3	2.41632	0.02
P_corrugata_CFBP_5454	P_sp_GM60	0.841986	0.948158		Pseudomonas_chlororaphis_subsp_chlororaphis_GP72	Pseudomonas_sp_GM16	0.166892	26	2.41309	0.02
P_corrugata_CFBP_5454	P_sp_GM67	0.841405	0.948504		Pseudomonas_chlororaphis_subsp_chlororaphis_GP72	Pseudomonas_corrugata_CFBP_5454	0.164652	26.3	2.41659	0.02
P_corrugata_CFBP_5454	P_sp_GM74	0.843326	0.981376		Pseudomonas_chlororaphis_subsp_chlororaphis_GP72	Pseudomonas_fluorescens_A506	0.170281	25.5	2.40763	0.01
P_corrugata_CFBP_5454	P_sp_GM78	0.848725	0.982897		Pseudomonas_chlororaphis_subsp_chlororaphis_GP72	Pseudomonas_sp_URMO17WK12-I12	0.1628	26.6	2.41942	0.02
P_corrugata_CFBP_5454	P_sp_GM79	0.852544	0.963478		Pseudomonas_chlororaphis_subsp_chlororaphis_GP72	Pseudomonas_fluorescens_EGD-AQ6	0.169056	25.7	2.40963	0.01
P_corrugata_CFBP_5454	P_sp_GM80	0.841328	0.901289		Pseudomonas_chlororaphis_subsp_chlororaphis_GP72	Pseudomonas_sp_GM41_2012	0.159465	27.1	2.42436	0.03
P_corrugata_CFBP_5454	P_sp_H1h	0.837144	0.946363		Pseudomonas_chlororaphis_subsp_chlororaphis_GP72	Pseudomonas_sp_GM55	0.158094	27.3	2.42634	0.03
P_corrugata_CFBP_5454	P_sp_PAMC_25886	0.843338	0.953383		Pseudomonas_chlororaphis_subsp_chlororaphis_GP72	Pseudomonas_sp_G52012	0.159487	27.1	2.42433	0.03
P_corrugata_CFBP_5454	P_sp_PAMC_26793	0.842828	0.959728		Pseudomonas_chlororaphis_subsp_chlororaphis_GP72	Pseudomonas_fluorescens_SS101	0.169106	25.7	2.40955	0.01
P_corrugata_CFBP_5454	P_sp_PH1b	0.842347	0.961409		Pseudomonas_chlororaphis_subsp_chlororaphis_GP72	Pseudomonas_sp_GM67	0.15865	27.2	2.42554	0.03
P_corrugata_CFBP_5454	P_sp_QTF5	0.848356	0.961737		Pseudomonas_chlororaphis_subsp_chlororaphis_GP72	Pseudomonas_protegens_CHA0	0.14567	29.4	2.44289	0.08
P_corrugata_CFBP_5454	P_sp_R62	0.844869	0.923445		Pseudomonas_chlororaphis_subsp_chlororaphis_GP72	Pseudomonas_sp_GM48	0.157666	27.4	2.42695	0.03
P_corrugata_CFBP_5454	P_sp_R81	0.838818	0.95919		Pseudomonas_chlororaphis_subsp_chlororaphis_GP72	Pseudomonas_chlororaphis_YL-1	0.0119774	90.1	2.09497	95.84
P_corrugata_CFBP_5454	P_sp_TKP	0.843991	0.967215		Pseudomonas_chlororaphis_subsp_chlororaphis_GP72	Pseudomonas_sp_UW4	0.156322	27.6	2.42885	0.04
P_corrugata_CFBP_5454	P_sp_UK4	0.834441	0.974336		Pseudomonas_chlororaphis_subsp_chlororaphis_GP72	Pseudomonas_fluorescens_Q2-87	0.162665	26.6	2.41963	0.02
P_corrugata_CFBP_5454	P_sp_URIL14HWK12-I6	0.838872	0.931146		Pseudomonas_chlororaphis_subsp_chlororaphis_GP72	Pseudomonas_sp_URIL14HWK12-I6	0.162699	26.6	2.41957	0.02
P_corrugata_CFBP_5454	P_sp_URIL14HWK12-I7	0.877175	0.992457		Pseudomonas_chlororaphis_subsp_chlororaphis_GP72	Pseudomonas_fluorescens_Q8r1-96	0.160188	27	2.42331	0.03
P_corrugata_CFBP_5454	P_sp_URMO17WK12-I12	0.840616	0.955093		Pseudomonas_chlororaphis_subsp_chlororaphis_GP72	Pseudomonas_sp_PAMC_25886	0.164543	26.3	2.41676	0.02
P_corrugata_CFBP_5454	P_sp_UW4	0.843481	0.98157		Pseudomonas_chlororaphis_subsp_chlororaphis_GP72	Pseudomonas_fluorescens_FH5	0.170067	25.6	2.40798	0.01
P_corrugata_CFBP_5454	P_synxantha_BG33R	0.838677	0.969168		Pseudomonas_chlororaphis_subsp_chlororaphis_GP72	Pseudomonas_sp_R62	0.161781	26.7	2.42095	0.02
P_corrugata_CFBP_5454	P_tolaasii_6264	0.843157	0.94132		Pseudomonas_chlororaphis_subsp_chlororaphis_GP72	Pseudomonas_sp_CF150	0.169723	25.6	2.40854	0.01
P_corrugata_CFBP_5454	P_tolaasii_PMS117	0.842758	0.944142		Pseudomonas_chlororaphis_subsp_chlororaphis_GP72	Pseudomonas_sp_CMAA1215	0.153454	28	2.43279	0.04
P_corrugata_CFBP_5454	P_umsongensis_20MFCvi11	0.852081	0.966437		Pseudomonas_chlororaphis_subsp_chlororaphis_GP72	Pseudomonas_sp_R81	0.168815	25.7	2.41002	0.01
P_corrugata_CFBP_5454	P_umsongensis_UNC430CL58Col	0.849842	0.964012		Pseudomonas_chlororaphis_subsp_chlororaphis_GP72	Pseudomonas_fluorescens_NCIMB_11764	0.157556	27.4	2.4271	0.03
P_corrugata_CFBP_5454	P_veronii_1YdBTEX2	0.843543	0.953069		Pseudomonas_chlororaphis_subsp_chlororaphis_GP72	Pseudomonas_brassicacearum_51MFCVI21	0.160556	26.9	2.42277	0.03
P_extremaustralis_14-3	P_fluorescens_A506	0.881295	0.988793		Pseudomonas_sp_35MFCvi11	Pseudomonas_fluorescens_NZ011	0.151716	28.3	2.43513	0.05
P_extremaustralis_14-3	P_fluorescens_ATCC_17400	0.877559	0.98623		Pseudomonas_sp_35MFCvi11	Pseudomonas_aeruginosa_PAO1	0.213583	20.6	2.3215	0
P_extremaustralis_14-3	P_fluorescens_BBc6R8	0.884027	0.978259		Pseudomonas_sp_35MFCvi11	Pseudomonas_sp_FH1	0.173318	25.1	2.40256	0.01
P_extremaustralis_14-3	P_fluorescens_BRIP34879	0.885955	0.991793		Pseudomonas_sp_35MFCvi11	Pseudomonas_fluorescens_Wood1R	0.154254	27.9	2.43171	0.04
P_extremaustralis_14-3	P_fluorescens_BS2	0.895158	0.995292		Pseudomonas_sp_35MFCvi11	Pseudomonas_sp_GM60	0.121402	34.2	2.47169	0.51
P_extremaustralis_14-3	P_fluorescens_EGD-AQ6	0.892273	0.992664		Pseudomonas_sp_35MFCvi11	Pseudomonas_sp_CFT9	0.175374	24.8	2.39903	0.01
P_extremaustralis_14-3	P_fluorescens_F113	0.852376	0.979128		Pseudomonas_sp_35MFCvi11	Pseudomonas_umsongensis_20MFCvi11	5.99632e-05	100	0.0122995	98.29
P_extremaustralis_14-3	P_fluorescens_FH5	0.899164	0.989215		Pseudomonas_sp_35MFCvi11	Pseudomonas_protegens_Pf-5	0.169668	25.6	2.40863	0.01
P_extremaustralis_14-3	P_fluorescens_LMG_5329	0.896397	0.991148		Pseudomonas_sp_35MFCvi11	Pseudomonas_sp_GM33	0.134335	31.5	2.4564	0.19
P_extremaustralis_14-3	P_fluorescens_NCIMB_11764	0.869273	0.954848		Pseudomonas_sp_35MFCvi11	Pseudomonas_sp_CBZ-4	0.169637	25.6	2.40868	0.01
P_extremaustralis_14-3	P_fluorescens_NZ007	0.894973	0.979199		Pseudomonas_sp_35MFCvi11	Pseudomonas_umsongensis_UNC430CL58Col	0.0305658	74.1	2.91021	84.69
P_extremaustralis_14-3	P_fluorescens_NZ011	0.85086	0.913465		Pseudomonas_sp_35MFCvi11	Pseudomonas_chlororaphis_subsp_aurantiaca_PB-St2	0.159802	27	2.42387	0.03
P_extremaustralis_14-3	P_fluorescens_NZ052	0.894031	0.99102		Pseudomonas_sp_35MFCvi11	Pseudomonas_chlororaphis_HT66	0.15829	27.3	2.42606	0.03
P_extremaustralis_14-3	P_fluorescens_NZI7	0.862238	0.967279		Pseudomonas_sp_35MFCvi11	Pseudomonas_sp_GM79	0.0887905	43.4	2.54122	5.95
P_extremaustralis_14-3	P_fluorescens_Pf0-1	0.851143	0.947096		Pseudomonas_sp_35MFCvi11	Pseudomonas_sp_TKP	0.173066	25.1	2.40299	0.01
P_extremaustralis_14-3	P_fluorescens_Pf29Arp	0.852619	0.969405		Pseudomonas_sp_35MFCvi11	Pseudomonas_sp_GM24	0.150309	28.6	2.43698	0.06
P_extremaustralis_14-3	P_fluorescens_Q2-87	0.852152	0.971693		Pseudomonas_sp_35MFCvi11	Pseudomonas_sp_2-9_22010	0.173836	25	2.40168	0.01
P_extremaustralis_14-3	P_fluorescens_Q8r1-96	0.849937	0.97652		Pseudomonas_sp_35MFCvi11	Pseudomonas_tolaasii_PMS117	0.172304	25.2	2.40427	0.01
P_extremaustralis_14-3	P_fluorescens_R124	0.854057	0.933732		Pseudomonas_sp_35MFCvi11	Pseudomonas_sp_GM74	0.133635	31.6	2.45721	0.2
P_extremaustralis_14-3	P_fluorescens_S12	0.855762	0.977459		Pseudomonas_sp_35MFCvi11	Pseudomonas_fluorescens_ATCC_17400	0.171554	25.4	2.40552	0.01
P_extremaustralis_14-3	P_fluorescens_SBW25	0.891398	0.992619		Pseudomonas_sp_35MFCvi11	Pseudomonas_sp_GM18	0.0525434	59.5	2.80075	50.56
P_extremaustralis_14-3	P_fluorescens_SS101	0.877833	0.989443		Pseudomonas_sp_35MFCvi11	Pseudomonas_fluorescens_S12	0.154989	27.8	2.4307	0.04
P_extremaustralis_14-3	P_fluorescens_WH6	0.890726	0.99653		Pseudomonas_sp_35MFCvi11	Pseudomonas_fluorescens_Pf0-1	0.147758	29	2.44027	0.07
P_extremaustralis_14-3	P_fluorescens_Wayne1	0.851435	0.962637		Pseudomonas_sp_35MFCvi11	Pseudomonas_sp_URIL14HWK12-I7	0.156473	27.6	2.42863	0.03
P_extremaustralis_14-3	P_fluorescens_Wood1R	0.853168	0.978036		Pseudomonas_sp_35MFCvi11	Pseudomonas_sp_CFII68	0.154096	27.9	2.43192	0.04
P_extremaustralis_14-3	P_mandelii_36MFCvi1_1	0.854782	0.964279		Pseudomonas_sp_35MFCvi11	Pseudomonas_fluorescens_Pf29Arp	0.162003	26.7	2.42062	0.02
P_extremaustralis_14-3	P_mandelii_JR-1	0.864507	0.95865		Pseudomonas_sp_35MFCvi11	Pseudomonas_brassicacearum_DF41	0.157715	27.4	2.42688	0.03
P_extremaustralis_14-3	P_poae_RE_1_1_14	0.882503	0.991642		Pseudomonas_sp_35MFCvi11	Pseudomonas_mandelii_36MFCvi11	0.0304037	74.3	2.90895	84.85
P_extremaustralis_14-3	P_protegens_CHA0	0.852777	0.962686		Pseudomonas_sp_35MFCvi11	Pseudomonas_fluorescens_SBW25	0.172036	25.3	2.40472	0.01
P_extremaustralis_14-3	P_protegens_Pf-5	0.851455	0.962756		Pseudomonas_sp_35MFCvi11	Pseudomonas_poae_RE_1_1_14	0.174484	25	2.40057	0.01
P_extremaustralis_14-3	P_sp_2-92_2010	0.893783	0.989518		Pseudomonas_sp_35MFCvi11	Pseudomonas_sp_PH1b	0.16995	25.6	2.40817	0.01
P_extremaustralis_14-3	P_sp_35MFCvi1_1	0.855439	0.964037		Pseudomonas_sp_35MFCvi11	Pseudomonas_sp_GM17	0.15779	27.4	2.42677	0.03
P_extremaustralis_14-3	P_sp_45MFCol3_1	0.855903	0.965276		Pseudomonas_sp_35MFCvi11	Pseudomonas_sp_GM49	0.131115	32.1	2.46012	0.24
P_extremaustralis_14-3	P_sp_Ag1	0.881667	0.979698		Pseudomonas_sp_35MFCvi11	Pseudomonas_sp_UK4	0.162967	26.6	2.41917	0.02
P_extremaustralis_14-3	P_sp_CBZ-4	0.893178	0.987662		Pseudomonas_sp_35MFCvi11	Pseudomonas_fluorescens_NZ007	0.171542	25.4	2.40554	0.01
P_extremaustralis_14-3	P_sp_CF150	0.89283	0.989632		Pseudomonas_sp_35MFCvi11	Pseudomonas_sp_GM25	0.146103	29.3	2.44235	0.08
P_extremaustralis_14-3	P_sp_CFII68	0.853956	0.978225		Pseudomonas_sp_35MFCvi11	Pseudomonas_sp_H1h	0.148596	28.9	2.4392	0.06
P_extremaustralis_14-3	P_sp_CFT9	0.885434	0.990058		Pseudomonas_sp_35MFCvi11	Pseudomonas_sp_45MFCol31	0.0323146	72.8	2.92034	82.86
P_extremaustralis_14-3	P_sp_CHM02	0.897451	0.993461		Pseudomonas_sp_35MFCvi11	Pseudomonas_sp_GM78	0.133482	31.7	2.45739	0.2
P_extremaustralis_14-3	P_sp_CMAA1215	0.848325	0.940387		Pseudomonas_sp_35MFCvi11	Pseudomonas_brassicacearum_subsp_brassicacearum_NFM421	0.156866	27.5	2.42808	0.03
P_extremaustralis_14-3	P_sp_FH1	0.893168	0.990437		Pseudomonas_sp_35MFCvi11	Pseudomonas_fluorescens_LMG_5329	0.171772	25.3	2.40516	0.01
P_extremaustralis_14-3	P_sp_FH4	0.879439	0.981733		Pseudomonas_sp_35MFCvi11	Pseudomonas_sp_GM80	0.150853	28.5	2.43627	0.05
P_extremaustralis_14-3	P_sp_G5_2012	0.852153	0.973554		Pseudomonas_sp_35MFCvi11	Pseudomonas_synxantha_BG33R	0.174772	24.9	2.40007	0.01
P_extremaustralis_14-3	P_sp_GM102	0.851452	0.950029		Pseudomonas_sp_35MFCvi11	Pseudomonas_veronii_1YdBTEX2	0.171282	25.4	2.40598	0.01
P_extremaustralis_14-3	P_sp_GM16	0.850793	0.905779		Pseudomonas_sp_35MFCvi11	Pseudomonas_fluorescens_BBc6R8	0.16764	25.9	2.4119	0.01
P_extremaustralis_14-3	P_sp_GM17	0.857747	0.973116		Pseudomonas_sp_35MFCvi11	Pseudomonas_sp_GM30	0.148137	28.9	2.43978	0.07
P_extremaustralis_14-3	P_sp_GM18	0.854717	0.962015		Pseudomonas_sp_35MFCvi11	Pseudomonas_fluorescens_NZ052	0.171758	25.3	2.40518	0.01
P_extremaustralis_14-3	P_sp_GM21	0.851759	0.943641		Pseudomonas_sp_35MFCvi11	Pseudomonas_sp_PAMC_26793	0.168321	25.8	2.41081	0.01
P_extremaustralis_14-3	P_sp_GM24	0.850428	0.907587		Pseudomonas_sp_35MFCvi11	Pseudomonas_extremaustralis_14-3_substr_14-3b	0.171446	25.4	2.4057	0.01
P_extremaustralis_14-3	P_sp_GM25	0.85651	0.941996		Pseudomonas_sp_35MFCvi11	Pseudomonas_sp_GM50	0.0880745	43.6	2.54393	6.26
P_extremaustralis_14-3	P_sp_GM30	0.854766	0.934227		Pseudomonas_sp_35MFCvi11	Pseudomonas_fluorescens_BRIP34879	0.174803	24.9	2.40002	0.01
P_extremaustralis_14-3	P_sp_GM33	0.859074	0.969226		Pseudomonas_sp_35MFCvi11	Pseudomonas_fluorescens_Wayne1	0.169129	25.7	2.40951	0.01
P_extremaustralis_14-3	P_sp_GM41_2012	0.853455	0.951265		Pseudomonas_sp_35MFCvi11	Pseudomonas_fluorescens_WH6	0.173526	25.1	2.4022	0.01
P_extremaustralis_14-3	P_sp_GM48	0.855498	0.956766		Pseudomonas_sp_35MFCvi11	Pseudomonas_mandelii_JR-1	0.123139	33.9	2.46954	0.45
P_extremaustralis_14-3	P_sp_GM49	0.853633	0.96026		Pseudomonas_sp_35MFCvi11	Pseudomonas_fluorescens_R124	0.146327	29.2	2.44207	0.08
P_extremaustralis_14-3	P_sp_GM50	0.852963	0.951875		Pseudomonas_sp_35MFCvi11	Pseudomonas_sp_QTF5	0.0888458	43.4	2.54101	5.92
P_extremaustralis_14-3	P_sp_GM55	0.853082	0.960653		Pseudomonas_sp_35MFCvi11	Pseudomonas_sp_Ag1	0.167914	25.9	2.41147	0.01
P_extremaustralis_14-3	P_sp_GM60	0.85492	0.945959		Pseudomonas_sp_35MFCvi11	Pseudomonas_sp_GM16	0.150737	28.5	2.43642	0.05
P_extremaustralis_14-3	P_sp_GM67	0.858795	0.948154		Pseudomonas_sp_35MFCvi11	Pseudomonas_corrugata_CFBP_5454	0.163307	26.5	2.41865	0.02
P_extremaustralis_14-3	P_sp_GM74	0.85459	0.967602		Pseudomonas_sp_35MFCvi11	Pseudomonas_fluorescens_A506	0.174919	24.9	2.39982	0.01
P_extremaustralis_14-3	P_sp_GM78	0.856602	0.978043		Pseudomonas_sp_35MFCvi11	Pseudomonas_sp_URMO17WK12-I12	0.130157	32.3	2.46123	0.26
P_extremaustralis_14-3	P_sp_GM79	0.854048	0.952504		Pseudomonas_sp_35MFCvi11	Pseudomonas_fluorescens_EGD-AQ6	0.174146	25	2.40115	0.01
P_extremaustralis_14-3	P_sp_GM80	0.853246	0.916766		Pseudomonas_sp_35MFCvi11	Pseudomonas_sp_GM41_2012	0.116839	35.3	2.47766	0.73
P_extremaustralis_14-3	P_sp_H1h	0.850484	0.943017		Pseudomonas_sp_35MFCvi11	Pseudomonas_sp_GM55	0.132838	31.8	2.45813	0.21
P_extremaustralis_14-3	P_sp_PAMC_25886	0.886628	0.977197		Pseudomonas_sp_35MFCvi11	Pseudomonas_sp_G52012	0.13668	31	2.45368	0.16
P_extremaustralis_14-3	P_sp_PAMC_26793	0.88344	0.979956		Pseudomonas_sp_35MFCvi11	Pseudomonas_fluorescens_SS101	0.172988	25.2	2.40312	0.01
P_extremaustralis_14-3	P_sp_PH1b	0.853518	0.965902		Pseudomonas_sp_35MFCvi11	Pseudomonas_sp_GM67	0.121584	34.2	2.47146	0.51
P_extremaustralis_14-3	P_sp_QTF5	0.856377	0.948679		Pseudomonas_sp_35MFCvi11	Pseudomonas_protegens_CHA0	0.169498	25.6	2.40891	0.01
P_extremaustralis_14-3	P_sp_R62	0.852217	0.92374		Pseudomonas_sp_35MFCvi11	Pseudomonas_sp_GM48	0.133176	31.7	2.45774	0.21
P_extremaustralis_14-3	P_sp_R81	0.893981	0.992476		Pseudomonas_sp_35MFCvi11	Pseudomonas_chlororaphis_YL-1	0.158492	27.2	2.42577	0.03
P_extremaustralis_14-3	P_sp_TKP	0.88999	0.994413		Pseudomonas_sp_35MFCvi11	Pseudomonas_sp_UW4	0.133906	31.6	2.4569	0.2
P_extremaustralis_14-3	P_sp_UK4	0.899834	0.981298		Pseudomonas_sp_35MFCvi11	Pseudomonas_fluorescens_Q2-87	0.161195	26.8	2.42182	0.02
P_extremaustralis_14-3	P_sp_URIL14HWK12-I6	0.852763	0.93503		Pseudomonas_sp_35MFCvi11	Pseudomonas_sp_URIL14HWK12-I6	0.148287	28.9	2.43959	0.07
P_extremaustralis_14-3	P_sp_URIL14HWK12-I7	0.852962	0.977651		Pseudomonas_sp_35MFCvi11	Pseudomonas_fluorescens_Q8r1-96	0.156918	27.5	2.42801	0.03
P_extremaustralis_14-3	P_sp_URMO17WK12-I12	0.852262	0.956507		Pseudomonas_sp_35MFCvi11	Pseudomonas_sp_PAMC_25886	0.168601	25.8	2.41036	0.01
P_extremaustralis_14-3	P_sp_UW4	0.85032	0.964935		Pseudomonas_sp_35MFCvi11	Pseudomonas_fluorescens_FH5	0.175122	24.9	2.39947	0.01
P_extremaustralis_14-3	P_synxantha_BG33R	0.883004	0.988276		Pseudomonas_sp_35MFCvi11	Pseudomonas_sp_R62	0.149996	28.6	2.43739	0.06
P_extremaustralis_14-3	P_tolaasii_6264	0.890345	0.976711		Pseudomonas_sp_35MFCvi11	Pseudomonas_sp_CF150	0.174578	24.9	2.40041	0.01
P_extremaustralis_14-3	P_tolaasii_PMS117	0.889154	0.980625		Pseudomonas_sp_35MFCvi11	Pseudomonas_sp_CMAA1215	0.176509	24.7	2.39706	0.01
P_extremaustralis_14-3	P_umsongensis_20MFCvi11	0.855423	0.964081		Pseudomonas_sp_35MFCvi11	Pseudomonas_sp_R81	0.173236	25.1	2.4027	0.01
P_extremaustralis_14-3	P_umsongensis_UNC430CL58Col	0.858626	0.963157		Pseudomonas_sp_35MFCvi11	Pseudomonas_fluorescens_NCIMB_11764	0.125011	33.4	2.46728	0.39
P_extremaustralis_14-3	P_veronii_1YdBTEX2	0.903396	0.99515		Pseudomonas_sp_35MFCvi11	Pseudomonas_brassicacearum_51MFCVI21	0.156908	27.5	2.42802	0.03
P_fluorescens_A506	P_fluorescens_ATCC_17400	0.867258	0.986626		Pseudomonas_fluorescens_NZ011	Pseudomonas_aeruginosa_PAO1	0.214345	20.5	2.31976	0
P_fluorescens_A506	P_fluorescens_BBc6R8	0.872717	0.978961		Pseudomonas_fluorescens_NZ011	Pseudomonas_sp_FH1	0.17597	24.8	2.398	0.01
P_fluorescens_A506	P_fluorescens_BRIP34879	0.880858	0.986734		Pseudomonas_fluorescens_NZ011	Pseudomonas_fluorescens_Wood1R	0.16443	26.4	2.41694	0.02
P_fluorescens_A506	P_fluorescens_BS2	0.884028	0.991309		Pseudomonas_fluorescens_NZ011	Pseudomonas_sp_GM60	0.15073	28.5	2.43643	0.05
P_fluorescens_A506	P_fluorescens_EGD-AQ6	0.881115	0.992374		Pseudomonas_fluorescens_NZ011	Pseudomonas_sp_CFT9	0.179153	24.3	2.39237	0.01
P_fluorescens_A506	P_fluorescens_F113	0.851658	0.977296		Pseudomonas_fluorescens_NZ011	Pseudomonas_umsongensis_20MFCvi11	0.151665	28.3	2.43519	0.05
P_fluorescens_A506	P_fluorescens_FH5	0.979367	0.999686		Pseudomonas_fluorescens_NZ011	Pseudomonas_protegens_Pf-5	0.176152	24.7	2.39768	0.01
P_fluorescens_A506	P_fluorescens_LMG_5329	0.884694	0.9901		Pseudomonas_fluorescens_NZ011	Pseudomonas_sp_GM33	0.151938	28.3	2.43483	0.05
P_fluorescens_A506	P_fluorescens_NCIMB_11764	0.844139	0.94914		Pseudomonas_fluorescens_NZ011	Pseudomonas_sp_CBZ-4	0.176457	24.7	2.39715	0.01
P_fluorescens_A506	P_fluorescens_NZ007	0.884819	0.988169		Pseudomonas_fluorescens_NZ011	Pseudomonas_umsongensis_UNC430CL58Col	0.151116	28.4	2.43592	0.05
P_fluorescens_A506	P_fluorescens_NZ011	0.844643	0.898877		Pseudomonas_fluorescens_NZ011	Pseudomonas_chlororaphis_subsp_aurantiaca_PB-St2	0.169565	25.6	2.4088	0.01
P_fluorescens_A506	P_fluorescens_NZ052	0.883331	0.990483		Pseudomonas_fluorescens_NZ011	Pseudomonas_chlororaphis_HT66	0.170269	25.5	2.40765	0.01
P_fluorescens_A506	P_fluorescens_NZI7	0.849017	0.944085		Pseudomonas_fluorescens_NZ011	Pseudomonas_sp_GM79	0.154353	27.9	2.43157	0.04
P_fluorescens_A506	P_fluorescens_Pf0-1	0.851213	0.930561		Pseudomonas_fluorescens_NZ011	Pseudomonas_sp_TKP	0.178184	24.5	2.3941	0.01
P_fluorescens_A506	P_fluorescens_Pf29Arp	0.846576	0.965479		Pseudomonas_fluorescens_NZ011	Pseudomonas_sp_GM24	0.0816015	46	2.57228	9.9
P_fluorescens_A506	P_fluorescens_Q2-87	0.842938	0.972554		Pseudomonas_fluorescens_NZ011	Pseudomonas_sp_2-9_22010	0.177552	24.6	2.39522	0.01
P_fluorescens_A506	P_fluorescens_Q8r1-96	0.852122	0.974922		Pseudomonas_fluorescens_NZ011	Pseudomonas_tolaasii_PMS117	0.17731	24.6	2.39565	0.01
P_fluorescens_A506	P_fluorescens_R124	0.845894	0.917927		Pseudomonas_fluorescens_NZ011	Pseudomonas_sp_GM74	0.152224	28.2	2.43445	0.05
P_fluorescens_A506	P_fluorescens_S12	0.849305	0.974754		Pseudomonas_fluorescens_NZ011	Pseudomonas_fluorescens_ATCC_17400	0.177607	24.5	2.39512	0.01
P_fluorescens_A506	P_fluorescens_SBW25	0.878564	0.988882		Pseudomonas_fluorescens_NZ011	Pseudomonas_sp_GM18	0.150542	28.5	2.43667	0.06
P_fluorescens_A506	P_fluorescens_SS101	0.884662	0.999235		Pseudomonas_fluorescens_NZ011	Pseudomonas_fluorescens_S12	0.16579	26.2	2.41483	0.02
P_fluorescens_A506	P_fluorescens_WH6	0.881225	0.992481		Pseudomonas_fluorescens_NZ011	Pseudomonas_fluorescens_Pf0-1	0.128065	32.8	2.46366	0.31
P_fluorescens_A506	P_fluorescens_Wayne1	0.846617	0.94379		Pseudomonas_fluorescens_NZ011	Pseudomonas_sp_URIL14HWK12-I7	0.16886	25.7	2.40994	0.01
P_fluorescens_A506	P_fluorescens_Wood1R	0.849808	0.975413		Pseudomonas_fluorescens_NZ011	Pseudomonas_sp_CFII68	0.166021	26.1	2.41447	0.02
P_fluorescens_A506	P_mandelii_36MFCvi1_1	0.847546	0.957876		Pseudomonas_fluorescens_NZ011	Pseudomonas_fluorescens_Pf29Arp	0.169917	25.6	2.40823	0.01
P_fluorescens_A506	P_mandelii_JR-1	0.846596	0.95066		Pseudomonas_fluorescens_NZ011	Pseudomonas_brassicacearum_DF41	0.169625	25.6	2.4087	0.01
P_fluorescens_A506	P_poae_RE_1_1_14	0.873286	0.986834		Pseudomonas_fluorescens_NZ011	Pseudomonas_mandelii_36MFCvi11	0.151187	28.4	2.43583	0.05
P_fluorescens_A506	P_protegens_CHA0	0.848058	0.94443		Pseudomonas_fluorescens_NZ011	Pseudomonas_fluorescens_SBW25	0.177208	24.6	2.39583	0.01
P_fluorescens_A506	P_protegens_Pf-5	0.848004	0.944274		Pseudomonas_fluorescens_NZ011	Pseudomonas_poae_RE_1_1_14	0.177132	24.6	2.39596	0.01
P_fluorescens_A506	P_sp_2-92_2010	0.881536	0.989565		Pseudomonas_fluorescens_NZ011	Pseudomonas_sp_PH1b	0.176709	24.7	2.39671	0.01
P_fluorescens_A506	P_sp_35MFCvi1_1	0.847263	0.957771		Pseudomonas_fluorescens_NZ011	Pseudomonas_sp_GM17	0.169001	25.7	2.40972	0.01
P_fluorescens_A506	P_sp_45MFCol3_1	0.847163	0.958517		Pseudomonas_fluorescens_NZ011	Pseudomonas_sp_GM49	0.150678	28.5	2.4365	0.05
P_fluorescens_A506	P_sp_Ag1	0.872394	0.979733		Pseudomonas_fluorescens_NZ011	Pseudomonas_sp_UK4	0.168136	25.8	2.41111	0.01
P_fluorescens_A506	P_sp_CBZ-4	0.884733	0.981649		Pseudomonas_fluorescens_NZ011	Pseudomonas_fluorescens_NZ007	0.176969	24.6	2.39625	0.01
P_fluorescens_A506	P_sp_CF150	0.98192	0.999729		Pseudomonas_fluorescens_NZ011	Pseudomonas_sp_GM25	0.126301	33.2	2.46574	0.35
P_fluorescens_A506	P_sp_CFII68	0.848245	0.975732		Pseudomonas_fluorescens_NZ011	Pseudomonas_sp_H1h	0.121211	34.3	2.47193	0.52
P_fluorescens_A506	P_sp_CFT9	0.983086	0.999586		Pseudomonas_fluorescens_NZ011	Pseudomonas_sp_45MFCol31	0.150521	28.5	2.4367	0.06
P_fluorescens_A506	P_sp_CHM02	0.885818	0.991393		Pseudomonas_fluorescens_NZ011	Pseudomonas_sp_GM78	0.153065	28.1	2.43332	0.05
P_fluorescens_A506	P_sp_CMAA1215	0.840842	0.923565		Pseudomonas_fluorescens_NZ011	Pseudomonas_brassicacearum_subsp_brassicacearum_NFM421	0.168225	25.8	2.41097	0.01
P_fluorescens_A506	P_sp_FH1	0.885019	0.988447		Pseudomonas_fluorescens_NZ011	Pseudomonas_fluorescens_LMG_5329	0.174867	24.9	2.39991	0.01
P_fluorescens_A506	P_sp_FH4	0.869859	0.984891		Pseudomonas_fluorescens_NZ011	Pseudomonas_sp_GM80	0.100147	39.8	2.5073	2.58
P_fluorescens_A506	P_sp_G5_2012	0.846927	0.971783		Pseudomonas_fluorescens_NZ011	Pseudomonas_synxantha_BG33R	0.17957	24.3	2.39161	0.01
P_fluorescens_A506	P_sp_GM102	0.847159	0.948869		Pseudomonas_fluorescens_NZ011	Pseudomonas_veronii_1YdBTEX2	0.174347	25	2.4008	0.01
P_fluorescens_A506	P_sp_GM16	0.843658	0.8946		Pseudomonas_fluorescens_NZ011	Pseudomonas_fluorescens_BBc6R8	0.176471	24.7	2.39712	0.01
P_fluorescens_A506	P_sp_GM17	0.852409	0.9504		Pseudomonas_fluorescens_NZ011	Pseudomonas_sp_GM30	0.118281	35	2.47571	0.65
P_fluorescens_A506	P_sp_GM18	0.848794	0.955783		Pseudomonas_fluorescens_NZ011	Pseudomonas_fluorescens_NZ052	0.174388	25	2.40073	0.01
P_fluorescens_A506	P_sp_GM21	0.846482	0.945057		Pseudomonas_fluorescens_NZ011	Pseudomonas_sp_PAMC_26793	0.17725	24.6	2.39575	0.01
P_fluorescens_A506	P_sp_GM24	0.844629	0.896791		Pseudomonas_fluorescens_NZ011	Pseudomonas_extremaustralis_14-3_substr_14-3b	0.176886	24.6	2.3964	0.01
P_fluorescens_A506	P_sp_GM25	0.846868	0.925535		Pseudomonas_fluorescens_NZ011	Pseudomonas_sp_GM50	0.153834	28	2.43228	0.04
P_fluorescens_A506	P_sp_GM30	0.847796	0.918071		Pseudomonas_fluorescens_NZ011	Pseudomonas_fluorescens_BRIP34879	0.177057	24.6	2.39609	0.01
P_fluorescens_A506	P_sp_GM33	0.847777	0.964208		Pseudomonas_fluorescens_NZ011	Pseudomonas_fluorescens_Wayne1	0.177254	24.6	2.39575	0.01
P_fluorescens_A506	P_sp_GM41_2012	0.846475	0.94482		Pseudomonas_fluorescens_NZ011	Pseudomonas_fluorescens_WH6	0.176179	24.7	2.39763	0.01
P_fluorescens_A506	P_sp_GM48	0.846293	0.955449		Pseudomonas_fluorescens_NZ011	Pseudomonas_mandelii_JR-1	0.153591	28	2.43261	0.04
P_fluorescens_A506	P_sp_GM49	0.847309	0.956611		Pseudomonas_fluorescens_NZ011	Pseudomonas_fluorescens_R124	0.120398	34.5	2.47296	0.56
P_fluorescens_A506	P_sp_GM50	0.847388	0.948859		Pseudomonas_fluorescens_NZ011	Pseudomonas_sp_QTF5	0.153869	28	2.43223	0.04
P_fluorescens_A506	P_sp_GM55	0.848076	0.957307		Pseudomonas_fluorescens_NZ011	Pseudomonas_sp_Ag1	0.176565	24.7	2.39696	0.01
P_fluorescens_A506	P_sp_GM60	0.848322	0.938494		Pseudomonas_fluorescens_NZ011	Pseudomonas_sp_GM16	0.0821907	45.8	2.5694	9.5
P_fluorescens_A506	P_sp_GM67	0.847987	0.940196		Pseudomonas_fluorescens_NZ011	Pseudomonas_corrugata_CFBP_5454	0.174302	25	2.40088	0.01
P_fluorescens_A506	P_sp_GM74	0.848408	0.962731		Pseudomonas_fluorescens_NZ011	Pseudomonas_fluorescens_A506	0.178396	24.4	2.39372	0.01
P_fluorescens_A506	P_sp_GM78	0.848366	0.973202		Pseudomonas_fluorescens_NZ011	Pseudomonas_sp_URMO17WK12-I12	0.153691	28	2.43247	0.04
P_fluorescens_A506	P_sp_GM79	0.847493	0.951997		Pseudomonas_fluorescens_NZ011	Pseudomonas_fluorescens_EGD-AQ6	0.178411	24.4	2.39369	0.01
P_fluorescens_A506	P_sp_GM80	0.845425	0.903703		Pseudomonas_fluorescens_NZ011	Pseudomonas_sp_GM41_2012	0.153081	28.1	2.4333	0.05
P_fluorescens_A506	P_sp_H1h	0.845352	0.931037		Pseudomonas_fluorescens_NZ011	Pseudomonas_sp_GM55	0.153431	28.1	2.43283	0.04
P_fluorescens_A506	P_sp_PAMC_25886	0.872804	0.97671		Pseudomonas_fluorescens_NZ011	Pseudomonas_sp_G52012	0.15537	27.7	2.43017	0.04
P_fluorescens_A506	P_sp_PAMC_26793	0.870091	0.981397		Pseudomonas_fluorescens_NZ011	Pseudomonas_fluorescens_SS101	0.177098	24.6	2.39602	0.01
P_fluorescens_A506	P_sp_PH1b	0.846281	0.947306		Pseudomonas_fluorescens_NZ011	Pseudomonas_sp_GM67	0.150444	28.5	2.4368	0.06
P_fluorescens_A506	P_sp_QTF5	0.848761	0.947652		Pseudomonas_fluorescens_NZ011	Pseudomonas_protegens_CHA0	0.177056	24.6	2.3961	0.01
P_fluorescens_A506	P_sp_R62	0.846816	0.910237		Pseudomonas_fluorescens_NZ011	Pseudomonas_sp_GM48	0.151789	28.3	2.43503	0.05
P_fluorescens_A506	P_sp_R81	0.881878	0.992358		Pseudomonas_fluorescens_NZ011	Pseudomonas_chlororaphis_YL-1	0.169637	25.6	2.40868	0.01
P_fluorescens_A506	P_sp_TKP	0.877675	0.990519		Pseudomonas_fluorescens_NZ011	Pseudomonas_sp_UW4	0.152236	28.2	2.43443	0.05
P_fluorescens_A506	P_sp_UK4	0.871153	0.983455		Pseudomonas_fluorescens_NZ011	Pseudomonas_fluorescens_Q2-87	0.172834	25.2	2.40338	0.01
P_fluorescens_A506	P_sp_URIL14HWK12-I6	0.844112	0.919594		Pseudomonas_fluorescens_NZ011	Pseudomonas_sp_URIL14HWK12-I6	0.11926	34.7	2.47443	0.61
P_fluorescens_A506	P_sp_URIL14HWK12-I7	0.846839	0.975553		Pseudomonas_fluorescens_NZ011	Pseudomonas_fluorescens_Q8r1-96	0.168639	25.8	2.4103	0.01
P_fluorescens_A506	P_sp_URMO17WK12-I12	0.845778	0.949063		Pseudomonas_fluorescens_NZ011	Pseudomonas_sp_PAMC_25886	0.174924	24.9	2.39981	0.01
P_fluorescens_A506	P_sp_UW4	0.849375	0.961116		Pseudomonas_fluorescens_NZ011	Pseudomonas_fluorescens_FH5	0.178808	24.4	2.39298	0.01
P_fluorescens_A506	P_synxantha_BG33R	0.880423	0.996567		Pseudomonas_fluorescens_NZ011	Pseudomonas_sp_R62	0.121443	34.2	2.47164	0.51
P_fluorescens_A506	P_tolaasii_6264	0.882326	0.9787		Pseudomonas_fluorescens_NZ011	Pseudomonas_sp_CF150	0.178835	24.4	2.39294	0.01
P_fluorescens_A506	P_tolaasii_PMS117	0.880244	0.981029		Pseudomonas_fluorescens_NZ011	Pseudomonas_sp_CMAA1215	0.18103	24.1	2.38896	0.01
P_fluorescens_A506	P_umsongensis_20MFCvi11	0.847327	0.957812		Pseudomonas_fluorescens_NZ011	Pseudomonas_sp_R81	0.178551	24.4	2.39344	0.01
P_fluorescens_A506	P_umsongensis_UNC430CL58Col	0.847559	0.956451		Pseudomonas_fluorescens_NZ011	Pseudomonas_fluorescens_NCIMB_11764	0.150484	28.5	2.43675	0.06
P_fluorescens_A506	P_veronii_1YdBTEX2	0.885622	0.983507		Pseudomonas_fluorescens_NZ011	Pseudomonas_brassicacearum_51MFCVI21	0.168943	25.7	2.40981	0.01
P_fluorescens_ATCC_17400	P_fluorescens_BBc6R8	0.882661	0.980235		Pseudomonas_aeruginosa_PAO1	Pseudomonas_sp_FH1	0.216474	20.3	2.31486	0
P_fluorescens_ATCC_17400	P_fluorescens_BRIP34879	0.874474	0.983166		Pseudomonas_aeruginosa_PAO1	Pseudomonas_fluorescens_Wood1R	0.209597	21	2.33051	0
P_fluorescens_ATCC_17400	P_fluorescens_BS2	0.877122	0.983544		Pseudomonas_aeruginosa_PAO1	Pseudomonas_sp_GM60	0.214215	20.5	2.32006	0
P_fluorescens_ATCC_17400	P_fluorescens_EGD-AQ6	0.876303	0.984219		Pseudomonas_aeruginosa_PAO1	Pseudomonas_sp_CFT9	0.213269	20.6	2.32222	0
P_fluorescens_ATCC_17400	P_fluorescens_F113	0.851413	0.979135		Pseudomonas_aeruginosa_PAO1	Pseudomonas_umsongensis_20MFCvi11	0.213311	20.6	2.32212	0
P_fluorescens_ATCC_17400	P_fluorescens_FH5	0.873211	0.986596		Pseudomonas_aeruginosa_PAO1	Pseudomonas_protegens_Pf-5	0.203932	21.5	2.343	0
P_fluorescens_ATCC_17400	P_fluorescens_LMG_5329	0.880992	0.981213		Pseudomonas_aeruginosa_PAO1	Pseudomonas_sp_GM33	0.209703	20.9	2.33028	0
P_fluorescens_ATCC_17400	P_fluorescens_NCIMB_11764	0.848303	0.952816		Pseudomonas_aeruginosa_PAO1	Pseudomonas_sp_CBZ-4	0.213176	20.6	2.32243	0
P_fluorescens_ATCC_17400	P_fluorescens_NZ007	0.877368	0.973863		Pseudomonas_aeruginosa_PAO1	Pseudomonas_umsongensis_UNC430CL58Col	0.214404	20.5	2.31963	0
P_fluorescens_ATCC_17400	P_fluorescens_NZ011	0.847965	0.899426		Pseudomonas_aeruginosa_PAO1	Pseudomonas_chlororaphis_subsp_aurantiaca_PB-St2	0.203316	21.6	2.34434	0
P_fluorescens_ATCC_17400	P_fluorescens_NZ052	0.878363	0.981265		Pseudomonas_aeruginosa_PAO1	Pseudomonas_chlororaphis_HT66	0.204443	21.5	2.34189	0
P_fluorescens_ATCC_17400	P_fluorescens_NZI7	0.85441	0.963668		Pseudomonas_aeruginosa_PAO1	Pseudomonas_sp_GM79	0.212106	20.7	2.32486	0
P_fluorescens_ATCC_17400	P_fluorescens_Pf0-1	0.851321	0.93813		Pseudomonas_aeruginosa_PAO1	Pseudomonas_sp_TKP	0.21116	20.8	2.327	0
P_fluorescens_ATCC_17400	P_fluorescens_Pf29Arp	0.850488	0.966639		Pseudomonas_aeruginosa_PAO1	Pseudomonas_sp_GM24	0.215955	20.3	2.31606	0
P_fluorescens_ATCC_17400	P_fluorescens_Q2-87	0.848676	0.97024		Pseudomonas_aeruginosa_PAO1	Pseudomonas_sp_2-9_22010	0.213548	20.6	2.32158	0
P_fluorescens_ATCC_17400	P_fluorescens_Q8r1-96	0.849647	0.976998		Pseudomonas_aeruginosa_PAO1	Pseudomonas_tolaasii_PMS117	0.213376	20.6	2.32198	0
P_fluorescens_ATCC_17400	P_fluorescens_R124	0.853111	0.925732		Pseudomonas_aeruginosa_PAO1	Pseudomonas_sp_GM74	0.210326	20.9	2.32888	0
P_fluorescens_ATCC_17400	P_fluorescens_S12	0.855537	0.977069		Pseudomonas_aeruginosa_PAO1	Pseudomonas_fluorescens_ATCC_17400	0.21393	20.5	2.32071	0
P_fluorescens_ATCC_17400	P_fluorescens_SBW25	0.871596	0.977883		Pseudomonas_aeruginosa_PAO1	Pseudomonas_sp_GM18	0.212358	20.7	2.32429	0
P_fluorescens_ATCC_17400	P_fluorescens_SS101	0.851918	0.986554		Pseudomonas_aeruginosa_PAO1	Pseudomonas_fluorescens_S12	0.209228	21	2.33134	0
P_fluorescens_ATCC_17400	P_fluorescens_WH6	0.87372	0.984496		Pseudomonas_aeruginosa_PAO1	Pseudomonas_fluorescens_Pf0-1	0.209871	20.9	2.3299	0
P_fluorescens_ATCC_17400	P_fluorescens_Wayne1	0.852781	0.967863		Pseudomonas_aeruginosa_PAO1	Pseudomonas_sp_URIL14HWK12-I7	0.210613	20.9	2.32824	0
P_fluorescens_ATCC_17400	P_fluorescens_Wood1R	0.853736	0.978669		Pseudomonas_aeruginosa_PAO1	Pseudomonas_sp_CFII68	0.208152	21.1	2.33374	0
P_fluorescens_ATCC_17400	P_mandelii_36MFCvi1_1	0.852706	0.958021		Pseudomonas_aeruginosa_PAO1	Pseudomonas_fluorescens_Pf29Arp	0.209775	20.9	2.33012	0
P_fluorescens_ATCC_17400	P_mandelii_JR-1	0.852492	0.953494		Pseudomonas_aeruginosa_PAO1	Pseudomonas_brassicacearum_DF41	0.208077	21.1	2.3339	0
P_fluorescens_ATCC_17400	P_poae_RE_1_1_14	0.869141	0.982427		Pseudomonas_aeruginosa_PAO1	Pseudomonas_mandelii_36MFCvi11	0.214331	20.5	2.31979	0
P_fluorescens_ATCC_17400	P_protegens_CHA0	0.84827	0.967903		Pseudomonas_aeruginosa_PAO1	Pseudomonas_fluorescens_SBW25	0.211148	20.8	2.32703	0
P_fluorescens_ATCC_17400	P_protegens_Pf-5	0.850332	0.967632		Pseudomonas_aeruginosa_PAO1	Pseudomonas_poae_RE_1_1_14	0.211999	20.7	2.32511	0
P_fluorescens_ATCC_17400	P_sp_2-92_2010	0.875041	0.979964		Pseudomonas_aeruginosa_PAO1	Pseudomonas_sp_PH1b	0.206566	21.3	2.33725	0
P_fluorescens_ATCC_17400	P_sp_35MFCvi1_1	0.852905	0.959657		Pseudomonas_aeruginosa_PAO1	Pseudomonas_sp_GM17	0.203332	21.6	2.3443	0
P_fluorescens_ATCC_17400	P_sp_45MFCol3_1	0.854087	0.959623		Pseudomonas_aeruginosa_PAO1	Pseudomonas_sp_GM49	0.210663	20.9	2.32812	0
P_fluorescens_ATCC_17400	P_sp_Ag1	0.881997	0.980707		Pseudomonas_aeruginosa_PAO1	Pseudomonas_sp_UK4	0.205577	21.4	2.33942	0
P_fluorescens_ATCC_17400	P_sp_CBZ-4	0.882126	0.977529		Pseudomonas_aeruginosa_PAO1	Pseudomonas_fluorescens_NZ007	0.21488	20.4	2.31853	0
P_fluorescens_ATCC_17400	P_sp_CF150	0.873174	0.986996		Pseudomonas_aeruginosa_PAO1	Pseudomonas_sp_GM25	0.21166	20.8	2.32587	0
P_fluorescens_ATCC_17400	P_sp_CFII68	0.855524	0.978472		Pseudomonas_aeruginosa_PAO1	Pseudomonas_sp_H1h	0.212539	20.7	2.32388	0
P_fluorescens_ATCC_17400	P_sp_CFT9	0.874533	0.987126		Pseudomonas_aeruginosa_PAO1	Pseudomonas_sp_45MFCol31	0.212378	20.7	2.32425	0
P_fluorescens_ATCC_17400	P_sp_CHM02	0.879361	0.988218		Pseudomonas_aeruginosa_PAO1	Pseudomonas_sp_GM78	0.210084	20.9	2.32942	0
P_fluorescens_ATCC_17400	P_sp_CMAA1215	0.850292	0.95013		Pseudomonas_aeruginosa_PAO1	Pseudomonas_brassicacearum_subsp_brassicacearum_NFM421	0.209858	20.9	2.32993	0
P_fluorescens_ATCC_17400	P_sp_FH1	0.880152	0.978495		Pseudomonas_aeruginosa_PAO1	Pseudomonas_fluorescens_LMG_5329	0.215349	20.4	2.31746	0
P_fluorescens_ATCC_17400	P_sp_FH4	0.925667	0.997822		Pseudomonas_aeruginosa_PAO1	Pseudomonas_sp_GM80	0.213334	20.6	2.32207	0
P_fluorescens_ATCC_17400	P_sp_G5_2012	0.851023	0.979646		Pseudomonas_aeruginosa_PAO1	Pseudomonas_synxantha_BG33R	0.213033	20.6	2.32276	0
P_fluorescens_ATCC_17400	P_sp_GM102	0.853009	0.947366		Pseudomonas_aeruginosa_PAO1	Pseudomonas_veronii_1YdBTEX2	0.211486	20.8	2.32627	0
P_fluorescens_ATCC_17400	P_sp_GM16	0.84818	0.894357		Pseudomonas_aeruginosa_PAO1	Pseudomonas_fluorescens_BBc6R8	0.212494	20.7	2.32398	0
P_fluorescens_ATCC_17400	P_sp_GM17	0.861665	0.970153		Pseudomonas_aeruginosa_PAO1	Pseudomonas_sp_GM30	0.210111	20.9	2.32936	0
P_fluorescens_ATCC_17400	P_sp_GM18	0.853497	0.95629		Pseudomonas_aeruginosa_PAO1	Pseudomonas_fluorescens_NZ052	0.214669	20.5	2.31902	0
P_fluorescens_ATCC_17400	P_sp_GM21	0.850059	0.944156		Pseudomonas_aeruginosa_PAO1	Pseudomonas_sp_PAMC_26793	0.214303	20.5	2.31986	0
P_fluorescens_ATCC_17400	P_sp_GM24	0.848769	0.896917		Pseudomonas_aeruginosa_PAO1	Pseudomonas_extremaustralis_14-3_substr_14-3b	0.212464	20.7	2.32405	0
P_fluorescens_ATCC_17400	P_sp_GM25	0.853498	0.934468		Pseudomonas_aeruginosa_PAO1	Pseudomonas_sp_GM50	0.214253	20.5	2.31997	0
P_fluorescens_ATCC_17400	P_sp_GM30	0.853223	0.926725		Pseudomonas_aeruginosa_PAO1	Pseudomonas_fluorescens_BRIP34879	0.212821	20.6	2.32324	0
P_fluorescens_ATCC_17400	P_sp_GM33	0.85352	0.976975		Pseudomonas_aeruginosa_PAO1	Pseudomonas_fluorescens_Wayne1	0.205045	21.4	2.34058	0
P_fluorescens_ATCC_17400	P_sp_GM41_2012	0.853659	0.947012		Pseudomonas_aeruginosa_PAO1	Pseudomonas_fluorescens_WH6	0.2116	20.8	2.32601	0
P_fluorescens_ATCC_17400	P_sp_GM48	0.852112	0.966756		Pseudomonas_aeruginosa_PAO1	Pseudomonas_mandelii_JR-1	0.215162	20.4	2.31789	0
P_fluorescens_ATCC_17400	P_sp_GM49	0.852238	0.969014		Pseudomonas_aeruginosa_PAO1	Pseudomonas_fluorescens_R124	0.209827	20.9	2.33	0
P_fluorescens_ATCC_17400	P_sp_GM50	0.852747	0.950002		Pseudomonas_aeruginosa_PAO1	Pseudomonas_sp_QTF5	0.214832	20.5	2.31865	0
P_fluorescens_ATCC_17400	P_sp_GM55	0.852433	0.969381		Pseudomonas_aeruginosa_PAO1	Pseudomonas_sp_Ag1	0.213283	20.6	2.32219	0
P_fluorescens_ATCC_17400	P_sp_GM60	0.855417	0.943722		Pseudomonas_aeruginosa_PAO1	Pseudomonas_sp_GM16	0.215942	20.3	2.31609	0
P_fluorescens_ATCC_17400	P_sp_GM67	0.854416	0.945212		Pseudomonas_aeruginosa_PAO1	Pseudomonas_corrugata_CFBP_5454	0.209876	20.9	2.32989	0
P_fluorescens_ATCC_17400	P_sp_GM74	0.853893	0.975843		Pseudomonas_aeruginosa_PAO1	Pseudomonas_fluorescens_A506	0.211032	20.8	2.32729	0
P_fluorescens_ATCC_17400	P_sp_GM78	0.853723	0.982201		Pseudomonas_aeruginosa_PAO1	Pseudomonas_sp_URMO17WK12-I12	0.215289	20.4	2.31759	0
P_fluorescens_ATCC_17400	P_sp_GM79	0.851834	0.951827		Pseudomonas_aeruginosa_PAO1	Pseudomonas_fluorescens_EGD-AQ6	0.217694	20.2	2.31203	0
P_fluorescens_ATCC_17400	P_sp_GM80	0.849263	0.904019		Pseudomonas_aeruginosa_PAO1	Pseudomonas_sp_GM41_2012	0.213564	20.6	2.32155	0
P_fluorescens_ATCC_17400	P_sp_H1h	0.851283	0.939115		Pseudomonas_aeruginosa_PAO1	Pseudomonas_sp_GM55	0.211361	20.8	2.32655	0
P_fluorescens_ATCC_17400	P_sp_PAMC_25886	0.883502	0.976083		Pseudomonas_aeruginosa_PAO1	Pseudomonas_sp_G52012	0.209639	20.9	2.33042	0
P_fluorescens_ATCC_17400	P_sp_PAMC_26793	0.880256	0.978709		Pseudomonas_aeruginosa_PAO1	Pseudomonas_fluorescens_SS101	0.212615	20.7	2.32371	0
P_fluorescens_ATCC_17400	P_sp_PH1b	0.853817	0.970018		Pseudomonas_aeruginosa_PAO1	Pseudomonas_sp_GM67	0.212971	20.6	2.3229	0
P_fluorescens_ATCC_17400	P_sp_QTF5	0.852249	0.946425		Pseudomonas_aeruginosa_PAO1	Pseudomonas_protegens_CHA0	0.204541	21.5	2.34168	0
P_fluorescens_ATCC_17400	P_sp_R62	0.850975	0.914313		Pseudomonas_aeruginosa_PAO1	Pseudomonas_sp_GM48	0.210951	20.8	2.32747	0
P_fluorescens_ATCC_17400	P_sp_R81	0.8777	0.983812		Pseudomonas_aeruginosa_PAO1	Pseudomonas_chlororaphis_YL-1	0.203098	21.6	2.34481	0
P_fluorescens_ATCC_17400	P_sp_TKP	0.855329	0.989937		Pseudomonas_aeruginosa_PAO1	Pseudomonas_sp_UW4	0.209595	21	2.33052	0
P_fluorescens_ATCC_17400	P_sp_UK4	0.926769	0.996963		Pseudomonas_aeruginosa_PAO1	Pseudomonas_fluorescens_Q2-87	0.210089	20.9	2.32941	0
P_fluorescens_ATCC_17400	P_sp_URIL14HWK12-I6	0.851585	0.926922		Pseudomonas_aeruginosa_PAO1	Pseudomonas_sp_URIL14HWK12-I6	0.212764	20.6	2.32337	0
P_fluorescens_ATCC_17400	P_sp_URIL14HWK12-I7	0.852242	0.978188		Pseudomonas_aeruginosa_PAO1	Pseudomonas_fluorescens_Q8r1-96	0.209265	21	2.33126	0
P_fluorescens_ATCC_17400	P_sp_URMO17WK12-I12	0.850345	0.951863		Pseudomonas_aeruginosa_PAO1	Pseudomonas_sp_PAMC_25886	0.212079	20.7	2.32492	0
P_fluorescens_ATCC_17400	P_sp_UW4	0.845293	0.974502		Pseudomonas_aeruginosa_PAO1	Pseudomonas_fluorescens_FH5	0.21357	20.6	2.32153	0
P_fluorescens_ATCC_17400	P_synxantha_BG33R	0.863509	0.986942		Pseudomonas_aeruginosa_PAO1	Pseudomonas_sp_R62	0.207067	21.2	2.33614	0
P_fluorescens_ATCC_17400	P_tolaasii_6264	0.875994	0.971599		Pseudomonas_aeruginosa_PAO1	Pseudomonas_sp_CF150	0.212409	20.7	2.32417	0
P_fluorescens_ATCC_17400	P_tolaasii_PMS117	0.875467	0.972914		Pseudomonas_aeruginosa_PAO1	Pseudomonas_sp_CMAA1215	0.205456	21.4	2.33968	0
P_fluorescens_ATCC_17400	P_umsongensis_20MFCvi11	0.852908	0.959698		Pseudomonas_aeruginosa_PAO1	Pseudomonas_sp_R81	0.217332	20.2	2.31287	0
P_fluorescens_ATCC_17400	P_umsongensis_UNC430CL58Col	0.853182	0.957366		Pseudomonas_aeruginosa_PAO1	Pseudomonas_fluorescens_NCIMB_11764	0.213575	20.6	2.32152	0
P_fluorescens_ATCC_17400	P_veronii_1YdBTEX2	0.881257	0.980769		Pseudomonas_aeruginosa_PAO1	Pseudomonas_brassicacearum_51MFCVI21	0.211295	20.8	2.3267	0
P_fluorescens_BBc6R8	P_fluorescens_BRIP34879	0.865316	0.976321		Pseudomonas_sp_FH1	Pseudomonas_fluorescens_Wood1R	0.170008	25.6	2.40808	0.01
P_fluorescens_BBc6R8	P_fluorescens_BS2	0.865024	0.975507		Pseudomonas_sp_FH1	Pseudomonas_sp_GM60	0.170262	25.5	2.40766	0.01
P_fluorescens_BBc6R8	P_fluorescens_EGD-AQ6	0.864312	0.981682		Pseudomonas_sp_FH1	Pseudomonas_sp_CFT9	0.1273	32.9	2.46456	0.33
P_fluorescens_BBc6R8	P_fluorescens_F113	0.837913	0.973061		Pseudomonas_sp_FH1	Pseudomonas_umsongensis_20MFCvi11	0.173296	25.1	2.4026	0.01
P_fluorescens_BBc6R8	P_fluorescens_FH5	0.858888	0.978813		Pseudomonas_sp_FH1	Pseudomonas_protegens_Pf-5	0.1777	24.5	2.39496	0.01
P_fluorescens_BBc6R8	P_fluorescens_LMG_5329	0.8638	0.982854		Pseudomonas_sp_FH1	Pseudomonas_sp_GM33	0.170273	25.5	2.40764	0.01
P_fluorescens_BBc6R8	P_fluorescens_NCIMB_11764	0.851594	0.965703		Pseudomonas_sp_FH1	Pseudomonas_sp_CBZ-4	0.11224	36.5	2.48433	1.03
P_fluorescens_BBc6R8	P_fluorescens_NZ007	0.864195	0.977492		Pseudomonas_sp_FH1	Pseudomonas_umsongensis_UNC430CL58Col	0.173336	25.1	2.40253	0.01
P_fluorescens_BBc6R8	P_fluorescens_NZ011	0.840501	0.918077		Pseudomonas_sp_FH1	Pseudomonas_chlororaphis_subsp_aurantiaca_PB-St2	0.1697	25.6	2.40858	0.01
P_fluorescens_BBc6R8	P_fluorescens_NZ052	0.863371	0.983181		Pseudomonas_sp_FH1	Pseudomonas_chlororaphis_HT66	0.169868	25.6	2.4083	0.01
P_fluorescens_BBc6R8	P_fluorescens_NZI7	0.84735	0.95987		Pseudomonas_sp_FH1	Pseudomonas_sp_GM79	0.170167	25.5	2.40781	0.01
P_fluorescens_BBc6R8	P_fluorescens_Pf0-1	0.839994	0.953427		Pseudomonas_sp_FH1	Pseudomonas_sp_TKP	0.119949	34.6	2.47354	0.57
P_fluorescens_BBc6R8	P_fluorescens_Pf29Arp	0.841064	0.968873		Pseudomonas_sp_FH1	Pseudomonas_sp_GM24	0.175777	24.8	2.39833	0.01
P_fluorescens_BBc6R8	P_fluorescens_Q2-87	0.84322	0.967835		Pseudomonas_sp_FH1	Pseudomonas_sp_2-9_22010	0.067977	51.6	2.65892	23.82
P_fluorescens_BBc6R8	P_fluorescens_Q8r1-96	0.844906	0.970588		Pseudomonas_sp_FH1	Pseudomonas_tolaasii_PMS117	0.123993	33.7	2.4685	0.42
P_fluorescens_BBc6R8	P_fluorescens_R124	0.839863	0.941229		Pseudomonas_sp_FH1	Pseudomonas_sp_GM74	0.171061	25.4	2.40634	0.01
P_fluorescens_BBc6R8	P_fluorescens_S12	0.843717	0.971784		Pseudomonas_sp_FH1	Pseudomonas_fluorescens_ATCC_17400	0.144239	29.6	2.44466	0.09
P_fluorescens_BBc6R8	P_fluorescens_SBW25	0.862508	0.978467		Pseudomonas_sp_FH1	Pseudomonas_sp_GM18	0.173413	25.1	2.4024	0.01
P_fluorescens_BBc6R8	P_fluorescens_SS101	0.848219	0.978344		Pseudomonas_sp_FH1	Pseudomonas_fluorescens_S12	0.167892	25.9	2.4115	0.01
P_fluorescens_BBc6R8	P_fluorescens_WH6	0.856841	0.977259		Pseudomonas_sp_FH1	Pseudomonas_fluorescens_Pf0-1	0.178679	24.4	2.39322	0.01
P_fluorescens_BBc6R8	P_fluorescens_Wayne1	0.845537	0.957359		Pseudomonas_sp_FH1	Pseudomonas_sp_URIL14HWK12-I7	0.171733	25.3	2.40522	0.01
P_fluorescens_BBc6R8	P_fluorescens_Wood1R	0.843301	0.971772		Pseudomonas_sp_FH1	Pseudomonas_sp_CFII68	0.168432	25.8	2.41064	0.01
P_fluorescens_BBc6R8	P_mandelii_36MFCvi1_1	0.844333	0.964786		Pseudomonas_sp_FH1	Pseudomonas_fluorescens_Pf29Arp	0.174004	25	2.40139	0.01
P_fluorescens_BBc6R8	P_mandelii_JR-1	0.840018	0.967268		Pseudomonas_sp_FH1	Pseudomonas_brassicacearum_DF41	0.172022	25.3	2.40474	0.01
P_fluorescens_BBc6R8	P_poae_RE_1_1_14	0.855443	0.976008		Pseudomonas_sp_FH1	Pseudomonas_mandelii_36MFCvi11	0.173968	25	2.40145	0.01
P_fluorescens_BBc6R8	P_protegens_CHA0	0.835934	0.958529		Pseudomonas_sp_FH1	Pseudomonas_fluorescens_SBW25	0.100287	39.7	2.50697	2.55
P_fluorescens_BBc6R8	P_protegens_Pf-5	0.834824	0.957989		Pseudomonas_sp_FH1	Pseudomonas_poae_RE_1_1_14	0.130556	32.3	2.46077	0.26
P_fluorescens_BBc6R8	P_sp_2-92_2010	0.862219	0.981586		Pseudomonas_sp_FH1	Pseudomonas_sp_PH1b	0.177609	24.5	2.39512	0.01
P_fluorescens_BBc6R8	P_sp_35MFCvi1_1	0.842984	0.966572		Pseudomonas_sp_FH1	Pseudomonas_sp_GM17	0.168069	25.8	2.41122	0.01
P_fluorescens_BBc6R8	P_sp_45MFCol3_1	0.843952	0.966995		Pseudomonas_sp_FH1	Pseudomonas_sp_GM49	0.170107	25.5	2.40791	0.01
P_fluorescens_BBc6R8	P_sp_Ag1	0.97833	0.999509		Pseudomonas_sp_FH1	Pseudomonas_sp_UK4	0.132883	31.8	2.45808	0.21
P_fluorescens_BBc6R8	P_sp_CBZ-4	0.866455	0.987732		Pseudomonas_sp_FH1	Pseudomonas_fluorescens_NZ007	0.122809	33.9	2.46994	0.46
P_fluorescens_BBc6R8	P_sp_CF150	0.863933	0.978832		Pseudomonas_sp_FH1	Pseudomonas_sp_GM25	0.178137	24.5	2.39418	0.01
P_fluorescens_BBc6R8	P_sp_CFII68	0.84244	0.973877		Pseudomonas_sp_FH1	Pseudomonas_sp_H1h	0.174733	24.9	2.40014	0.01
P_fluorescens_BBc6R8	P_sp_CFT9	0.861001	0.979238		Pseudomonas_sp_FH1	Pseudomonas_sp_45MFCol31	0.17251	25.2	2.40392	0.01
P_fluorescens_BBc6R8	P_sp_CHM02	0.868179	0.98586		Pseudomonas_sp_FH1	Pseudomonas_sp_GM78	0.172564	25.2	2.40383	0.01
P_fluorescens_BBc6R8	P_sp_CMAA1215	0.840138	0.93841		Pseudomonas_sp_FH1	Pseudomonas_brassicacearum_subsp_brassicacearum_NFM421	0.170929	25.4	2.40656	0.01
P_fluorescens_BBc6R8	P_sp_FH1	0.863329	0.981563		Pseudomonas_sp_FH1	Pseudomonas_fluorescens_LMG_5329	0.0387513	68.1	2.91555	74.68
P_fluorescens_BBc6R8	P_sp_FH4	0.861544	0.977528		Pseudomonas_sp_FH1	Pseudomonas_sp_GM80	0.173811	25	2.40172	0.01
P_fluorescens_BBc6R8	P_sp_G5_2012	0.841825	0.968968		Pseudomonas_sp_FH1	Pseudomonas_synxantha_BG33R	0.129025	32.6	2.46254	0.29
P_fluorescens_BBc6R8	P_sp_GM102	0.848097	0.956338		Pseudomonas_sp_FH1	Pseudomonas_veronii_1YdBTEX2	0.119793	34.6	2.47374	0.58
P_fluorescens_BBc6R8	P_sp_GM16	0.841658	0.911801		Pseudomonas_sp_FH1	Pseudomonas_fluorescens_BBc6R8	0.13944	30.5	2.45044	0.13
P_fluorescens_BBc6R8	P_sp_GM17	0.851163	0.968959		Pseudomonas_sp_FH1	Pseudomonas_sp_GM30	0.172662	25.2	2.40367	0.01
P_fluorescens_BBc6R8	P_sp_GM18	0.848642	0.966151		Pseudomonas_sp_FH1	Pseudomonas_fluorescens_NZ052	0.0592908	55.8	2.73453	37.86
P_fluorescens_BBc6R8	P_sp_GM21	0.846703	0.952063		Pseudomonas_sp_FH1	Pseudomonas_sp_PAMC_26793	0.139431	30.5	2.45045	0.13
P_fluorescens_BBc6R8	P_sp_GM24	0.841726	0.913912		Pseudomonas_sp_FH1	Pseudomonas_extremaustralis_14-3_substr_14-3b	0.119417	34.7	2.47422	0.6
P_fluorescens_BBc6R8	P_sp_GM25	0.843164	0.952929		Pseudomonas_sp_FH1	Pseudomonas_sp_GM50	0.172371	25.2	2.40416	0.01
P_fluorescens_BBc6R8	P_sp_GM30	0.845188	0.942172		Pseudomonas_sp_FH1	Pseudomonas_fluorescens_BRIP34879	0.130056	32.4	2.46135	0.27
P_fluorescens_BBc6R8	P_sp_GM33	0.843776	0.972595		Pseudomonas_sp_FH1	Pseudomonas_fluorescens_Wayne1	0.177335	24.6	2.3956	0.01
P_fluorescens_BBc6R8	P_sp_GM41_2012	0.841197	0.958918		Pseudomonas_sp_FH1	Pseudomonas_fluorescens_WH6	0.120973	34.3	2.47223	0.53
P_fluorescens_BBc6R8	P_sp_GM48	0.845955	0.966077		Pseudomonas_sp_FH1	Pseudomonas_mandelii_JR-1	0.169803	25.6	2.40841	0.01
P_fluorescens_BBc6R8	P_sp_GM49	0.846241	0.965611		Pseudomonas_sp_FH1	Pseudomonas_fluorescens_R124	0.171642	25.3	2.40538	0.01
P_fluorescens_BBc6R8	P_sp_GM50	0.843902	0.957323		Pseudomonas_sp_FH1	Pseudomonas_sp_QTF5	0.170074	25.6	2.40797	0.01
P_fluorescens_BBc6R8	P_sp_GM55	0.843038	0.964677		Pseudomonas_sp_FH1	Pseudomonas_sp_Ag1	0.13975	30.4	2.45007	0.13
P_fluorescens_BBc6R8	P_sp_GM60	0.845305	0.958029		Pseudomonas_sp_FH1	Pseudomonas_sp_GM16	0.175699	24.8	2.39847	0.01
P_fluorescens_BBc6R8	P_sp_GM67	0.842068	0.961602		Pseudomonas_sp_FH1	Pseudomonas_corrugata_CFBP_5454	0.176245	24.7	2.39752	0.01
P_fluorescens_BBc6R8	P_sp_GM74	0.841358	0.972372		Pseudomonas_sp_FH1	Pseudomonas_fluorescens_A506	0.126325	33.1	2.46571	0.35
P_fluorescens_BBc6R8	P_sp_GM78	0.838512	0.976933		Pseudomonas_sp_FH1	Pseudomonas_sp_URMO17WK12-I12	0.17444	25	2.40064	0.01
P_fluorescens_BBc6R8	P_sp_GM79	0.840502	0.961813		Pseudomonas_sp_FH1	Pseudomonas_fluorescens_EGD-AQ6	0.0834006	45.3	2.56367	8.73
P_fluorescens_BBc6R8	P_sp_GM80	0.839112	0.924638		Pseudomonas_sp_FH1	Pseudomonas_sp_GM41_2012	0.170617	25.5	2.40708	0.01
P_fluorescens_BBc6R8	P_sp_H1h	0.840998	0.949655		Pseudomonas_sp_FH1	Pseudomonas_sp_GM55	0.171784	25.3	2.40514	0.01
P_fluorescens_BBc6R8	P_sp_PAMC_25886	0.91885	0.998416		Pseudomonas_sp_FH1	Pseudomonas_sp_G52012	0.172409	25.2	2.40409	0.01
P_fluorescens_BBc6R8	P_sp_PAMC_26793	0.922737	0.998441		Pseudomonas_sp_FH1	Pseudomonas_fluorescens_SS101	0.124894	33.5	2.46742	0.39
P_fluorescens_BBc6R8	P_sp_PH1b	0.841133	0.960621		Pseudomonas_sp_FH1	Pseudomonas_sp_GM67	0.169973	25.6	2.40813	0.01
P_fluorescens_BBc6R8	P_sp_QTF5	0.843903	0.955674		Pseudomonas_sp_FH1	Pseudomonas_protegens_CHA0	0.177752	24.5	2.39487	0.01
P_fluorescens_BBc6R8	P_sp_R62	0.839084	0.927035		Pseudomonas_sp_FH1	Pseudomonas_sp_GM48	0.17078	25.5	2.40681	0.01
P_fluorescens_BBc6R8	P_sp_R81	0.863636	0.981605		Pseudomonas_sp_FH1	Pseudomonas_chlororaphis_YL-1	0.169644	25.6	2.40867	0.01
P_fluorescens_BBc6R8	P_sp_TKP	0.857562	0.977595		Pseudomonas_sp_FH1	Pseudomonas_sp_UW4	0.169562	25.6	2.4088	0.01
P_fluorescens_BBc6R8	P_sp_UK4	0.864996	0.973149		Pseudomonas_sp_FH1	Pseudomonas_fluorescens_Q2-87	0.173714	25.1	2.40189	0.01
P_fluorescens_BBc6R8	P_sp_URIL14HWK12-I6	0.839336	0.942275		Pseudomonas_sp_FH1	Pseudomonas_sp_URIL14HWK12-I6	0.173627	25.1	2.40203	0.01
P_fluorescens_BBc6R8	P_sp_URIL14HWK12-I7	0.844751	0.971659		Pseudomonas_sp_FH1	Pseudomonas_fluorescens_Q8r1-96	0.171114	25.4	2.40625	0.01
P_fluorescens_BBc6R8	P_sp_URMO17WK12-I12	0.841309	0.964449		Pseudomonas_sp_FH1	Pseudomonas_sp_PAMC_25886	0.139721	30.4	2.45011	0.13
P_fluorescens_BBc6R8	P_sp_UW4	0.842558	0.969286		Pseudomonas_sp_FH1	Pseudomonas_fluorescens_FH5	0.124462	33.6	2.46793	0.41
P_fluorescens_BBc6R8	P_synxantha_BG33R	0.857531	0.977341		Pseudomonas_sp_FH1	Pseudomonas_sp_R62	0.170997	25.4	2.40645	0.01
P_fluorescens_BBc6R8	P_tolaasii_6264	0.865759	0.983239		Pseudomonas_sp_FH1	Pseudomonas_sp_CF150	0.127115	33	2.46478	0.33
P_fluorescens_BBc6R8	P_tolaasii_PMS117	0.865275	0.984802		Pseudomonas_sp_FH1	Pseudomonas_sp_CMAA1215	0.183443	23.8	2.3845	0
P_fluorescens_BBc6R8	P_umsongensis_20MFCvi11	0.842984	0.966625		Pseudomonas_sp_FH1	Pseudomonas_sp_R81	0.0835113	45.3	2.56316	8.66
P_fluorescens_BBc6R8	P_umsongensis_UNC430CL58Col	0.843384	0.963467		Pseudomonas_sp_FH1	Pseudomonas_fluorescens_NCIMB_11764	0.169794	25.6	2.40843	0.01
P_fluorescens_BBc6R8	P_veronii_1YdBTEX2	0.872005	0.980124		Pseudomonas_sp_FH1	Pseudomonas_brassicacearum_51MFCVI21	0.171595	25.3	2.40546	0.01
P_fluorescens_BRIP34879	P_fluorescens_BS2	0.883647	0.991552		Pseudomonas_fluorescens_Wood1R	Pseudomonas_sp_GM60	0.154316	27.9	2.43162	0.04
P_fluorescens_BRIP34879	P_fluorescens_EGD-AQ6	0.882136	0.988778		Pseudomonas_fluorescens_Wood1R	Pseudomonas_sp_CFT9	0.169568	25.6	2.40879	0.01
P_fluorescens_BRIP34879	P_fluorescens_F113	0.844603	0.973048		Pseudomonas_fluorescens_Wood1R	Pseudomonas_umsongensis_20MFCvi11	0.154207	27.9	2.43177	0.04
P_fluorescens_BRIP34879	P_fluorescens_FH5	0.877785	0.987103		Pseudomonas_fluorescens_Wood1R	Pseudomonas_protegens_Pf-5	0.163708	26.5	2.41804	0.02
P_fluorescens_BRIP34879	P_fluorescens_LMG_5329	0.882979	0.988112		Pseudomonas_fluorescens_Wood1R	Pseudomonas_sp_GM33	0.153716	28	2.43244	0.04
P_fluorescens_BRIP34879	P_fluorescens_NCIMB_11764	0.843556	0.952449		Pseudomonas_fluorescens_Wood1R	Pseudomonas_sp_CBZ-4	0.167607	25.9	2.41196	0.01
P_fluorescens_BRIP34879	P_fluorescens_NZ007	0.880488	0.98404		Pseudomonas_fluorescens_Wood1R	Pseudomonas_umsongensis_UNC430CL58Col	0.153931	28	2.43215	0.04
P_fluorescens_BRIP34879	P_fluorescens_NZ011	0.845051	0.915669		Pseudomonas_fluorescens_Wood1R	Pseudomonas_chlororaphis_subsp_aurantiaca_PB-St2	0.157782	27.4	2.42678	0.03
P_fluorescens_BRIP34879	P_fluorescens_NZ052	0.881041	0.987686		Pseudomonas_fluorescens_Wood1R	Pseudomonas_chlororaphis_HT66	0.157796	27.4	2.42676	0.03
P_fluorescens_BRIP34879	P_fluorescens_NZI7	0.848046	0.962173		Pseudomonas_fluorescens_Wood1R	Pseudomonas_sp_GM79	0.154013	28	2.43204	0.04
P_fluorescens_BRIP34879	P_fluorescens_Pf0-1	0.840834	0.948966		Pseudomonas_fluorescens_Wood1R	Pseudomonas_sp_TKP	0.168781	25.7	2.41007	0.01
P_fluorescens_BRIP34879	P_fluorescens_Pf29Arp	0.84622	0.962303		Pseudomonas_fluorescens_Wood1R	Pseudomonas_sp_GM24	0.165157	26.3	2.41581	0.02
P_fluorescens_BRIP34879	P_fluorescens_Q2-87	0.843467	0.966262		Pseudomonas_fluorescens_Wood1R	Pseudomonas_sp_2-9_22010	0.169939	25.6	2.40819	0.01
P_fluorescens_BRIP34879	P_fluorescens_Q8r1-96	0.842905	0.969397		Pseudomonas_fluorescens_Wood1R	Pseudomonas_tolaasii_PMS117	0.170855	25.4	2.40668	0.01
P_fluorescens_BRIP34879	P_fluorescens_R124	0.847762	0.93565		Pseudomonas_fluorescens_Wood1R	Pseudomonas_sp_GM74	0.154955	27.8	2.43074	0.04
P_fluorescens_BRIP34879	P_fluorescens_S12	0.84892	0.969863		Pseudomonas_fluorescens_Wood1R	Pseudomonas_fluorescens_ATCC_17400	0.167704	25.9	2.4118	0.01
P_fluorescens_BRIP34879	P_fluorescens_SBW25	0.875194	0.988219		Pseudomonas_fluorescens_Wood1R	Pseudomonas_sp_GM18	0.152759	28.2	2.43373	0.05
P_fluorescens_BRIP34879	P_fluorescens_SS101	0.871786	0.987782		Pseudomonas_fluorescens_Wood1R	Pseudomonas_fluorescens_S12	0.0482848	62	2.84257	58.65
P_fluorescens_BRIP34879	P_fluorescens_WH6	0.877706	0.994322		Pseudomonas_fluorescens_Wood1R	Pseudomonas_fluorescens_Pf0-1	0.158823	27.2	2.42529	0.03
P_fluorescens_BRIP34879	P_fluorescens_Wayne1	0.851952	0.957102		Pseudomonas_fluorescens_Wood1R	Pseudomonas_sp_URIL14HWK12-I7	0.00491042	96.5	1.09712	97.54
P_fluorescens_BRIP34879	P_fluorescens_Wood1R	0.842905	0.970999		Pseudomonas_fluorescens_Wood1R	Pseudomonas_sp_CFII68	0.0493755	61.3	2.83205	56.61
P_fluorescens_BRIP34879	P_mandelii_36MFCvi1_1	0.849035	0.959878		Pseudomonas_fluorescens_Wood1R	Pseudomonas_fluorescens_Pf29Arp	0.116504	35.4	2.47812	0.75
P_fluorescens_BRIP34879	P_mandelii_JR-1	0.845644	0.956408		Pseudomonas_fluorescens_Wood1R	Pseudomonas_brassicacearum_DF41	0.100979	39.5	2.50537	2.42
P_fluorescens_BRIP34879	P_poae_RE_1_1_14	0.957008	0.999833		Pseudomonas_fluorescens_Wood1R	Pseudomonas_mandelii_36MFCvi11	0.153732	28	2.43242	0.04
P_fluorescens_BRIP34879	P_protegens_CHA0	0.850737	0.957537		Pseudomonas_fluorescens_Wood1R	Pseudomonas_fluorescens_SBW25	0.170275	25.5	2.40764	0.01
P_fluorescens_BRIP34879	P_protegens_Pf-5	0.850123	0.957489		Pseudomonas_fluorescens_Wood1R	Pseudomonas_poae_RE_1_1_14	0.171071	25.4	2.40633	0.01
P_fluorescens_BRIP34879	P_sp_2-92_2010	0.87861	0.986838		Pseudomonas_fluorescens_Wood1R	Pseudomonas_sp_PH1b	0.166085	26.1	2.41436	0.02
P_fluorescens_BRIP34879	P_sp_35MFCvi1_1	0.848267	0.95981		Pseudomonas_fluorescens_Wood1R	Pseudomonas_sp_GM17	0.156901	27.5	2.42803	0.03
P_fluorescens_BRIP34879	P_sp_45MFCol3_1	0.851155	0.96113		Pseudomonas_fluorescens_Wood1R	Pseudomonas_sp_GM49	0.153626	28	2.43256	0.04
P_fluorescens_BRIP34879	P_sp_Ag1	0.872145	0.9774		Pseudomonas_fluorescens_Wood1R	Pseudomonas_sp_UK4	0.159994	27	2.42359	0.03
P_fluorescens_BRIP34879	P_sp_CBZ-4	0.88446	0.985369		Pseudomonas_fluorescens_Wood1R	Pseudomonas_fluorescens_NZ007	0.171329	25.4	2.4059	0.01
P_fluorescens_BRIP34879	P_sp_CF150	0.878468	0.987741		Pseudomonas_fluorescens_Wood1R	Pseudomonas_sp_GM25	0.158398	27.3	2.4259	0.03
P_fluorescens_BRIP34879	P_sp_CFII68	0.849619	0.970582		Pseudomonas_fluorescens_Wood1R	Pseudomonas_sp_H1h	0.161134	26.8	2.42191	0.02
P_fluorescens_BRIP34879	P_sp_CFT9	0.877792	0.987833		Pseudomonas_fluorescens_Wood1R	Pseudomonas_sp_45MFCol31	0.15364	28	2.43254	0.04
P_fluorescens_BRIP34879	P_sp_CHM02	0.887518	0.989774		Pseudomonas_fluorescens_Wood1R	Pseudomonas_sp_GM78	0.15441	27.9	2.43149	0.04
P_fluorescens_BRIP34879	P_sp_CMAA1215	0.848806	0.932986		Pseudomonas_fluorescens_Wood1R	Pseudomonas_brassicacearum_subsp_brassicacearum_NFM421	0.00440024	96.9	0.999818	97.63
P_fluorescens_BRIP34879	P_sp_FH1	0.881987	0.987386		Pseudomonas_fluorescens_Wood1R	Pseudomonas_fluorescens_LMG_5329	0.169197	25.7	2.4094	0.01
P_fluorescens_BRIP34879	P_sp_FH4	0.866963	0.978336		Pseudomonas_fluorescens_Wood1R	Pseudomonas_sp_GM80	0.163664	26.5	2.41811	0.02
P_fluorescens_BRIP34879	P_sp_G5_2012	0.851498	0.96659		Pseudomonas_fluorescens_Wood1R	Pseudomonas_synxantha_BG33R	0.17144	25.4	2.40571	0.01
P_fluorescens_BRIP34879	P_sp_GM102	0.850568	0.946826		Pseudomonas_fluorescens_Wood1R	Pseudomonas_veronii_1YdBTEX2	0.166669	26	2.41344	0.02
P_fluorescens_BRIP34879	P_sp_GM16	0.842503	0.910054		Pseudomonas_fluorescens_Wood1R	Pseudomonas_fluorescens_BBc6R8	0.16765	25.9	2.41189	0.01
P_fluorescens_BRIP34879	P_sp_GM17	0.854506	0.96557		Pseudomonas_fluorescens_Wood1R	Pseudomonas_sp_GM30	0.158614	27.2	2.42559	0.03
P_fluorescens_BRIP34879	P_sp_GM18	0.847722	0.959565		Pseudomonas_fluorescens_Wood1R	Pseudomonas_fluorescens_NZ052	0.170725	25.5	2.4069	0.01
P_fluorescens_BRIP34879	P_sp_GM21	0.844496	0.943466		Pseudomonas_fluorescens_Wood1R	Pseudomonas_sp_PAMC_26793	0.169999	25.6	2.40809	0.01
P_fluorescens_BRIP34879	P_sp_GM24	0.842457	0.912196		Pseudomonas_fluorescens_Wood1R	Pseudomonas_extremaustralis_14-3_substr_14-3b	0.168466	25.8	2.41058	0.01
P_fluorescens_BRIP34879	P_sp_GM25	0.846348	0.944295		Pseudomonas_fluorescens_Wood1R	Pseudomonas_sp_GM50	0.153729	28	2.43242	0.04
P_fluorescens_BRIP34879	P_sp_GM30	0.852585	0.93759		Pseudomonas_fluorescens_Wood1R	Pseudomonas_fluorescens_BRIP34879	0.170945	25.4	2.40653	0.01
P_fluorescens_BRIP34879	P_sp_GM33	0.853385	0.966168		Pseudomonas_fluorescens_Wood1R	Pseudomonas_fluorescens_Wayne1	0.16362	26.5	2.41818	0.02
P_fluorescens_BRIP34879	P_sp_GM41_2012	0.848054	0.947588		Pseudomonas_fluorescens_Wood1R	Pseudomonas_fluorescens_WH6	0.16911	25.7	2.40954	0.01
P_fluorescens_BRIP34879	P_sp_GM48	0.85047	0.953244		Pseudomonas_fluorescens_Wood1R	Pseudomonas_mandelii_JR-1	0.1567	27.5	2.42831	0.03
P_fluorescens_BRIP34879	P_sp_GM49	0.852644	0.95633		Pseudomonas_fluorescens_Wood1R	Pseudomonas_fluorescens_R124	0.158844	27.2	2.42526	0.03
P_fluorescens_BRIP34879	P_sp_GM50	0.847945	0.948009		Pseudomonas_fluorescens_Wood1R	Pseudomonas_sp_QTF5	0.154705	27.8	2.43109	0.04
P_fluorescens_BRIP34879	P_sp_GM55	0.850108	0.956401		Pseudomonas_fluorescens_Wood1R	Pseudomonas_sp_Ag1	0.167636	25.9	2.41191	0.01
P_fluorescens_BRIP34879	P_sp_GM60	0.851576	0.942638		Pseudomonas_fluorescens_Wood1R	Pseudomonas_sp_GM16	0.165245	26.2	2.41568	0.02
P_fluorescens_BRIP34879	P_sp_GM67	0.852207	0.945298		Pseudomonas_fluorescens_Wood1R	Pseudomonas_corrugata_CFBP_5454	0.122923	33.9	2.46981	0.46
P_fluorescens_BRIP34879	P_sp_GM74	0.851244	0.964084		Pseudomonas_fluorescens_Wood1R	Pseudomonas_fluorescens_A506	0.168678	25.7	2.41024	0.01
P_fluorescens_BRIP34879	P_sp_GM78	0.851093	0.97269		Pseudomonas_fluorescens_Wood1R	Pseudomonas_sp_URMO17WK12-I12	0.158829	27.2	2.42528	0.03
P_fluorescens_BRIP34879	P_sp_GM79	0.848785	0.949651		Pseudomonas_fluorescens_Wood1R	Pseudomonas_fluorescens_EGD-AQ6	0.170905	25.4	2.4066	0.01
P_fluorescens_BRIP34879	P_sp_GM80	0.844682	0.920463		Pseudomonas_fluorescens_Wood1R	Pseudomonas_sp_GM41_2012	0.156227	27.6	2.42898	0.04
P_fluorescens_BRIP34879	P_sp_H1h	0.851624	0.945331		Pseudomonas_fluorescens_Wood1R	Pseudomonas_sp_GM55	0.15551	27.7	2.42998	0.04
P_fluorescens_BRIP34879	P_sp_PAMC_25886	0.872022	0.975853		Pseudomonas_fluorescens_Wood1R	Pseudomonas_sp_G52012	0.157479	27.4	2.42721	0.03
P_fluorescens_BRIP34879	P_sp_PAMC_26793	0.870958	0.977593		Pseudomonas_fluorescens_Wood1R	Pseudomonas_fluorescens_SS101	0.16797	25.8	2.41138	0.01
P_fluorescens_BRIP34879	P_sp_PH1b	0.846688	0.960856		Pseudomonas_fluorescens_Wood1R	Pseudomonas_sp_GM67	0.1536	28	2.4326	0.04
P_fluorescens_BRIP34879	P_sp_QTF5	0.848693	0.94577		Pseudomonas_fluorescens_Wood1R	Pseudomonas_protegens_CHA0	0.164112	26.4	2.41742	0.02
P_fluorescens_BRIP34879	P_sp_R62	0.849976	0.929568		Pseudomonas_fluorescens_Wood1R	Pseudomonas_sp_GM48	0.155684	27.7	2.42974	0.04
P_fluorescens_BRIP34879	P_sp_R81	0.881578	0.988479		Pseudomonas_fluorescens_Wood1R	Pseudomonas_chlororaphis_YL-1	0.158228	27.3	2.42615	0.03
P_fluorescens_BRIP34879	P_sp_TKP	0.866234	0.985898		Pseudomonas_fluorescens_Wood1R	Pseudomonas_sp_UW4	0.154012	28	2.43204	0.04
P_fluorescens_BRIP34879	P_sp_UK4	0.866909	0.977234		Pseudomonas_fluorescens_Wood1R	Pseudomonas_fluorescens_Q2-87	0.108641	37.4	2.49019	1.36
P_fluorescens_BRIP34879	P_sp_URIL14HWK12-I6	0.846691	0.936933		Pseudomonas_fluorescens_Wood1R	Pseudomonas_sp_URIL14HWK12-I6	0.159659	27.1	2.42408	0.03
P_fluorescens_BRIP34879	P_sp_URIL14HWK12-I7	0.842534	0.97073		Pseudomonas_fluorescens_Wood1R	Pseudomonas_fluorescens_Q8r1-96	0.00471484	96.7	1.06028	97.58
P_fluorescens_BRIP34879	P_sp_URMO17WK12-I12	0.845121	0.953496		Pseudomonas_fluorescens_Wood1R	Pseudomonas_sp_PAMC_25886	0.167928	25.9	2.41144	0.01
P_fluorescens_BRIP34879	P_sp_UW4	0.854161	0.961743		Pseudomonas_fluorescens_Wood1R	Pseudomonas_fluorescens_FH5	0.168881	25.7	2.40991	0.01
P_fluorescens_BRIP34879	P_synxantha_BG33R	0.869687	0.986912		Pseudomonas_fluorescens_Wood1R	Pseudomonas_sp_R62	0.158377	27.3	2.42593	0.03
P_fluorescens_BRIP34879	P_tolaasii_6264	0.882171	0.98086		Pseudomonas_fluorescens_Wood1R	Pseudomonas_sp_CF150	0.169223	25.7	2.40936	0.01
P_fluorescens_BRIP34879	P_tolaasii_PMS117	0.881406	0.98382		Pseudomonas_fluorescens_Wood1R	Pseudomonas_sp_CMAA1215	0.168823	25.7	2.41	0.01
P_fluorescens_BRIP34879	P_umsongensis_20MFCvi11	0.847733	0.959832		Pseudomonas_fluorescens_Wood1R	Pseudomonas_sp_R81	0.170197	25.5	2.40777	0.01
P_fluorescens_BRIP34879	P_umsongensis_UNC430CL58Col	0.848682	0.958604		Pseudomonas_fluorescens_Wood1R	Pseudomonas_fluorescens_NCIMB_11764	0.155187	27.8	2.43043	0.04
P_fluorescens_BRIP34879	P_veronii_1YdBTEX2	0.881855	0.989808		Pseudomonas_fluorescens_Wood1R	Pseudomonas_brassicacearum_51MFCVI21	0.00430725	97	0.981656	97.65
P_fluorescens_BS2	P_fluorescens_EGD-AQ6	0.890792	0.994154		Pseudomonas_sp_GM60	Pseudomonas_sp_CFT9	0.173644	25.1	2.402	0.01
P_fluorescens_BS2	P_fluorescens_F113	0.858352	0.969183		Pseudomonas_sp_GM60	Pseudomonas_umsongensis_20MFCvi11	0.121394	34.2	2.4717	0.51
P_fluorescens_BS2	P_fluorescens_FH5	0.887507	0.99141		Pseudomonas_sp_GM60	Pseudomonas_protegens_Pf-5	0.169418	25.6	2.40904	0.01
P_fluorescens_BS2	P_fluorescens_LMG_5329	0.894199	0.992814		Pseudomonas_sp_GM60	Pseudomonas_sp_GM33	0.134711	31.4	2.45597	0.19
P_fluorescens_BS2	P_fluorescens_NCIMB_11764	0.858464	0.944924		Pseudomonas_sp_GM60	Pseudomonas_sp_CBZ-4	0.169852	25.6	2.40833	0.01
P_fluorescens_BS2	P_fluorescens_NZ007	0.885548	0.987466		Pseudomonas_sp_GM60	Pseudomonas_umsongensis_UNC430CL58Col	0.12214	34.1	2.47077	0.49
P_fluorescens_BS2	P_fluorescens_NZ011	0.860066	0.904876		Pseudomonas_sp_GM60	Pseudomonas_chlororaphis_subsp_aurantiaca_PB-St2	0.160482	26.9	2.42288	0.03
P_fluorescens_BS2	P_fluorescens_NZ052	0.892586	0.992514		Pseudomonas_sp_GM60	Pseudomonas_chlororaphis_HT66	0.160194	27	2.4233	0.03
P_fluorescens_BS2	P_fluorescens_NZI7	0.861469	0.952763		Pseudomonas_sp_GM60	Pseudomonas_sp_GM79	0.123295	33.8	2.46935	0.44
P_fluorescens_BS2	P_fluorescens_Pf0-1	0.850366	0.935368		Pseudomonas_sp_GM60	Pseudomonas_sp_TKP	0.172253	25.3	2.40436	0.01
P_fluorescens_BS2	P_fluorescens_Pf29Arp	0.861114	0.957293		Pseudomonas_sp_GM60	Pseudomonas_sp_GM24	0.149102	28.8	2.43855	0.06
P_fluorescens_BS2	P_fluorescens_Q2-87	0.857469	0.9622		Pseudomonas_sp_GM60	Pseudomonas_sp_2-9_22010	0.171207	25.4	2.4061	0.01
P_fluorescens_BS2	P_fluorescens_Q8r1-96	0.86006	0.965793		Pseudomonas_sp_GM60	Pseudomonas_tolaasii_PMS117	0.172769	25.2	2.40349	0.01
P_fluorescens_BS2	P_fluorescens_R124	0.858776	0.922904		Pseudomonas_sp_GM60	Pseudomonas_sp_GM74	0.133546	31.6	2.45731	0.2
P_fluorescens_BS2	P_fluorescens_S12	0.866924	0.966533		Pseudomonas_sp_GM60	Pseudomonas_fluorescens_ATCC_17400	0.17131	25.4	2.40593	0.01
P_fluorescens_BS2	P_fluorescens_SBW25	0.87902	0.995003		Pseudomonas_sp_GM60	Pseudomonas_sp_GM18	0.119193	34.8	2.47451	0.61
P_fluorescens_BS2	P_fluorescens_SS101	0.883925	0.992264		Pseudomonas_sp_GM60	Pseudomonas_fluorescens_S12	0.157858	27.3	2.42668	0.03
P_fluorescens_BS2	P_fluorescens_WH6	0.911827	0.997949		Pseudomonas_sp_GM60	Pseudomonas_fluorescens_Pf0-1	0.14202	30	2.44736	0.11
P_fluorescens_BS2	P_fluorescens_Wayne1	0.859122	0.950578		Pseudomonas_sp_GM60	Pseudomonas_sp_URIL14HWK12-I7	0.159488	27.1	2.42433	0.03
P_fluorescens_BS2	P_fluorescens_Wood1R	0.865866	0.96736		Pseudomonas_sp_GM60	Pseudomonas_sp_CFII68	0.157675	27.4	2.42694	0.03
P_fluorescens_BS2	P_mandelii_36MFCvi1_1	0.862554	0.956585		Pseudomonas_sp_GM60	Pseudomonas_fluorescens_Pf29Arp	0.162654	26.6	2.41964	0.02
P_fluorescens_BS2	P_mandelii_JR-1	0.864621	0.949536		Pseudomonas_sp_GM60	Pseudomonas_brassicacearum_DF41	0.159363	27.1	2.42451	0.03
P_fluorescens_BS2	P_poae_RE_1_1_14	0.881039	0.991825		Pseudomonas_sp_GM60	Pseudomonas_mandelii_36MFCvi11	0.122147	34.1	2.47076	0.49
P_fluorescens_BS2	P_protegens_CHA0	0.85421	0.950668		Pseudomonas_sp_GM60	Pseudomonas_fluorescens_SBW25	0.169982	25.6	2.40812	0.01
P_fluorescens_BS2	P_protegens_Pf-5	0.854155	0.950542		Pseudomonas_sp_GM60	Pseudomonas_poae_RE_1_1_14	0.171722	25.3	2.40524	0.01
P_fluorescens_BS2	P_sp_2-92_2010	0.890923	0.991464		Pseudomonas_sp_GM60	Pseudomonas_sp_PH1b	0.170447	25.5	2.40736	0.01
P_fluorescens_BS2	P_sp_35MFCvi1_1	0.860244	0.955551		Pseudomonas_sp_GM60	Pseudomonas_sp_GM17	0.159457	27.1	2.42437	0.03
P_fluorescens_BS2	P_sp_45MFCol3_1	0.858439	0.957417		Pseudomonas_sp_GM60	Pseudomonas_sp_GM49	0.132018	32	2.45908	0.23
P_fluorescens_BS2	P_sp_Ag1	0.882561	0.97685		Pseudomonas_sp_GM60	Pseudomonas_sp_UK4	0.161971	26.7	2.42067	0.02
P_fluorescens_BS2	P_sp_CBZ-4	0.891924	0.987666		Pseudomonas_sp_GM60	Pseudomonas_fluorescens_NZ007	0.170535	25.5	2.40721	0.01
P_fluorescens_BS2	P_sp_CF150	0.88637	0.991816		Pseudomonas_sp_GM60	Pseudomonas_sp_GM25	0.141463	30.1	2.44803	0.11
P_fluorescens_BS2	P_sp_CFII68	0.86511	0.968028		Pseudomonas_sp_GM60	Pseudomonas_sp_H1h	0.14892	28.8	2.43878	0.06
P_fluorescens_BS2	P_sp_CFT9	0.886858	0.992091		Pseudomonas_sp_GM60	Pseudomonas_sp_45MFCol31	0.121247	34.3	2.47189	0.52
P_fluorescens_BS2	P_sp_CHM02	0.893919	0.99392		Pseudomonas_sp_GM60	Pseudomonas_sp_GM78	0.132778	31.8	2.4582	0.22
P_fluorescens_BS2	P_sp_CMAA1215	0.8523	0.925954		Pseudomonas_sp_GM60	Pseudomonas_brassicacearum_subsp_brassicacearum_NFM421	0.158987	27.2	2.42505	0.03
P_fluorescens_BS2	P_sp_FH1	0.892019	0.991919		Pseudomonas_sp_GM60	Pseudomonas_fluorescens_LMG_5329	0.168914	25.7	2.40986	0.01
P_fluorescens_BS2	P_sp_FH4	0.878657	0.978561		Pseudomonas_sp_GM60	Pseudomonas_sp_GM80	0.148469	28.9	2.43936	0.06
P_fluorescens_BS2	P_sp_G5_2012	0.867511	0.963078		Pseudomonas_sp_GM60	Pseudomonas_synxantha_BG33R	0.173004	25.2	2.40309	0.01
P_fluorescens_BS2	P_sp_GM102	0.862821	0.942339		Pseudomonas_sp_GM60	Pseudomonas_veronii_1YdBTEX2	0.16834	25.8	2.41078	0.01
P_fluorescens_BS2	P_sp_GM16	0.860376	0.898284		Pseudomonas_sp_GM60	Pseudomonas_fluorescens_BBc6R8	0.168004	25.8	2.41132	0.01
P_fluorescens_BS2	P_sp_GM17	0.866654	0.959308		Pseudomonas_sp_GM60	Pseudomonas_sp_GM30	0.147572	29	2.4405	0.07
P_fluorescens_BS2	P_sp_GM18	0.863854	0.954518		Pseudomonas_sp_GM60	Pseudomonas_fluorescens_NZ052	0.170628	25.5	2.40706	0.01
P_fluorescens_BS2	P_sp_GM21	0.870605	0.937416		Pseudomonas_sp_GM60	Pseudomonas_sp_PAMC_26793	0.168194	25.8	2.41102	0.01
P_fluorescens_BS2	P_sp_GM24	0.860838	0.900176		Pseudomonas_sp_GM60	Pseudomonas_extremaustralis_14-3_substr_14-3b	0.170634	25.5	2.40705	0.01
P_fluorescens_BS2	P_sp_GM25	0.859942	0.930482		Pseudomonas_sp_GM60	Pseudomonas_sp_GM50	0.121782	34.2	2.47122	0.5
P_fluorescens_BS2	P_sp_GM30	0.861023	0.924008		Pseudomonas_sp_GM60	Pseudomonas_fluorescens_BRIP34879	0.171734	25.3	2.40522	0.01
P_fluorescens_BS2	P_sp_GM33	0.866733	0.958021		Pseudomonas_sp_GM60	Pseudomonas_fluorescens_Wayne1	0.169204	25.7	2.40939	0.01
P_fluorescens_BS2	P_sp_GM41_2012	0.862403	0.942701		Pseudomonas_sp_GM60	Pseudomonas_fluorescens_WH6	0.169992	25.6	2.4081	0.01
P_fluorescens_BS2	P_sp_GM48	0.866547	0.946064		Pseudomonas_sp_GM60	Pseudomonas_mandelii_JR-1	0.118131	35	2.47591	0.66
P_fluorescens_BS2	P_sp_GM49	0.86717	0.948251		Pseudomonas_sp_GM60	Pseudomonas_fluorescens_R124	0.146607	29.2	2.44172	0.07
P_fluorescens_BS2	P_sp_GM50	0.862587	0.944175		Pseudomonas_sp_GM60	Pseudomonas_sp_QTF5	0.122398	34	2.47045	0.48
P_fluorescens_BS2	P_sp_GM55	0.868531	0.948639		Pseudomonas_sp_GM60	Pseudomonas_sp_Ag1	0.167918	25.9	2.41146	0.01
P_fluorescens_BS2	P_sp_GM60	0.862934	0.935377		Pseudomonas_sp_GM60	Pseudomonas_sp_GM16	0.149581	28.7	2.43793	0.06
P_fluorescens_BS2	P_sp_GM67	0.862813	0.937989		Pseudomonas_sp_GM60	Pseudomonas_corrugata_CFBP_5454	0.16521	26.2	2.41573	0.02
P_fluorescens_BS2	P_sp_GM74	0.86226	0.956161		Pseudomonas_sp_GM60	Pseudomonas_fluorescens_A506	0.173393	25.1	2.40243	0.01
P_fluorescens_BS2	P_sp_GM78	0.866516	0.967011		Pseudomonas_sp_GM60	Pseudomonas_sp_URMO17WK12-I12	0.123262	33.8	2.46939	0.45
P_fluorescens_BS2	P_sp_GM79	0.861689	0.945557		Pseudomonas_sp_GM60	Pseudomonas_fluorescens_EGD-AQ6	0.17315	25.1	2.40284	0.01
P_fluorescens_BS2	P_sp_GM80	0.865103	0.910574		Pseudomonas_sp_GM60	Pseudomonas_sp_GM41_2012	0.113534	36.1	2.48237	0.94
P_fluorescens_BS2	P_sp_H1h	0.861975	0.93309		Pseudomonas_sp_GM60	Pseudomonas_sp_GM55	0.134001	31.6	2.45679	0.2
P_fluorescens_BS2	P_sp_PAMC_25886	0.880386	0.974916		Pseudomonas_sp_GM60	Pseudomonas_sp_G52012	0.136194	31.1	2.45424	0.17
P_fluorescens_BS2	P_sp_PAMC_26793	0.877529	0.977222		Pseudomonas_sp_GM60	Pseudomonas_fluorescens_SS101	0.172899	25.2	2.40327	0.01
P_fluorescens_BS2	P_sp_PH1b	0.858945	0.951968		Pseudomonas_sp_GM60	Pseudomonas_sp_GM67	0.0275614	76.5	2.87668	87.45
P_fluorescens_BS2	P_sp_QTF5	0.863836	0.940764		Pseudomonas_sp_GM60	Pseudomonas_protegens_CHA0	0.169525	25.6	2.40886	0.01
P_fluorescens_BS2	P_sp_R62	0.859486	0.913831		Pseudomonas_sp_GM60	Pseudomonas_sp_GM48	0.133916	31.6	2.45688	0.2
P_fluorescens_BS2	P_sp_R81	0.890518	0.99407		Pseudomonas_sp_GM60	Pseudomonas_chlororaphis_YL-1	0.160081	27	2.42346	0.03
P_fluorescens_BS2	P_sp_TKP	0.879288	0.992525		Pseudomonas_sp_GM60	Pseudomonas_sp_UW4	0.134177	31.5	2.45658	0.19
P_fluorescens_BS2	P_sp_UK4	0.883298	0.977924		Pseudomonas_sp_GM60	Pseudomonas_fluorescens_Q2-87	0.163347	26.5	2.41859	0.02
P_fluorescens_BS2	P_sp_URIL14HWK12-I6	0.860408	0.925245		Pseudomonas_sp_GM60	Pseudomonas_sp_URIL14HWK12-I6	0.148649	28.8	2.43913	0.06
P_fluorescens_BS2	P_sp_URIL14HWK12-I7	0.865457	0.967198		Pseudomonas_sp_GM60	Pseudomonas_fluorescens_Q8r1-96	0.158796	27.2	2.42533	0.03
P_fluorescens_BS2	P_sp_URMO17WK12-I12	0.86664	0.948259		Pseudomonas_sp_GM60	Pseudomonas_sp_PAMC_25886	0.166821	26	2.41321	0.02
P_fluorescens_BS2	P_sp_UW4	0.861895	0.953093		Pseudomonas_sp_GM60	Pseudomonas_fluorescens_FH5	0.174327	25	2.40084	0.01
P_fluorescens_BS2	P_synxantha_BG33R	0.881748	0.990591		Pseudomonas_sp_GM60	Pseudomonas_sp_R62	0.149232	28.7	2.43838	0.06
P_fluorescens_BS2	P_tolaasii_6264	0.891872	0.980111		Pseudomonas_sp_GM60	Pseudomonas_sp_CF150	0.173692	25.1	2.40192	0.01
P_fluorescens_BS2	P_tolaasii_PMS117	0.891859	0.98358		Pseudomonas_sp_GM60	Pseudomonas_sp_CMAA1215	0.175146	24.9	2.39943	0.01
P_fluorescens_BS2	P_umsongensis_20MFCvi11	0.860244	0.955591		Pseudomonas_sp_GM60	Pseudomonas_sp_R81	0.172776	25.2	2.40348	0.01
P_fluorescens_BS2	P_umsongensis_UNC430CL58Col	0.859871	0.954882		Pseudomonas_sp_GM60	Pseudomonas_fluorescens_NCIMB_11764	0.0930653	42	2.52658	4.36
P_fluorescens_BS2	P_veronii_1YdBTEX2	0.89377	0.993628		Pseudomonas_sp_GM60	Pseudomonas_brassicacearum_51MFCVI21	0.159257	27.1	2.42466	0.03
P_fluorescens_EGD-AQ6	P_fluorescens_F113	0.832532	0.971677		Pseudomonas_sp_CFT9	Pseudomonas_umsongensis_20MFCvi11	0.175331	24.8	2.39911	0.01
P_fluorescens_EGD-AQ6	P_fluorescens_FH5	0.880168	0.992229		Pseudomonas_sp_CFT9	Pseudomonas_protegens_Pf-5	0.176381	24.7	2.39728	0.01
P_fluorescens_EGD-AQ6	P_fluorescens_LMG_5329	0.924239	0.998177		Pseudomonas_sp_CFT9	Pseudomonas_sp_GM33	0.173399	25.1	2.40242	0.01
P_fluorescens_EGD-AQ6	P_fluorescens_NCIMB_11764	0.836164	0.958189		Pseudomonas_sp_CFT9	Pseudomonas_sp_CBZ-4	0.126197	33.2	2.46586	0.36
P_fluorescens_EGD-AQ6	P_fluorescens_NZ007	0.881617	0.990332		Pseudomonas_sp_CFT9	Pseudomonas_umsongensis_UNC430CL58Col	0.173555	25.1	2.40216	0.01
P_fluorescens_EGD-AQ6	P_fluorescens_NZ011	0.838097	0.91854		Pseudomonas_sp_CFT9	Pseudomonas_chlororaphis_subsp_aurantiaca_PB-St2	0.170673	25.5	2.40698	0.01
P_fluorescens_EGD-AQ6	P_fluorescens_NZ052	0.922842	0.997998		Pseudomonas_sp_CFT9	Pseudomonas_chlororaphis_HT66	0.171163	25.4	2.40617	0.01
P_fluorescens_EGD-AQ6	P_fluorescens_NZI7	0.841929	0.95		Pseudomonas_sp_CFT9	Pseudomonas_sp_GM79	0.174137	25	2.40116	0.01
P_fluorescens_EGD-AQ6	P_fluorescens_Pf0-1	0.832757	0.946102		Pseudomonas_sp_CFT9	Pseudomonas_sp_TKP	0.12436	33.6	2.46806	0.41
P_fluorescens_EGD-AQ6	P_fluorescens_Pf29Arp	0.838313	0.962835		Pseudomonas_sp_CFT9	Pseudomonas_sp_GM24	0.178821	24.4	2.39296	0.01
P_fluorescens_EGD-AQ6	P_fluorescens_Q2-87	0.838145	0.965674		Pseudomonas_sp_CFT9	Pseudomonas_sp_2-9_22010	0.129861	32.4	2.46157	0.27
P_fluorescens_EGD-AQ6	P_fluorescens_Q8r1-96	0.832618	0.968165		Pseudomonas_sp_CFT9	Pseudomonas_tolaasii_PMS117	0.130858	32.2	2.46042	0.25
P_fluorescens_EGD-AQ6	P_fluorescens_R124	0.842756	0.934142		Pseudomonas_sp_CFT9	Pseudomonas_sp_GM74	0.174858	24.9	2.39993	0.01
P_fluorescens_EGD-AQ6	P_fluorescens_S12	0.842515	0.968938		Pseudomonas_sp_CFT9	Pseudomonas_fluorescens_ATCC_17400	0.147742	29	2.44029	0.07
P_fluorescens_EGD-AQ6	P_fluorescens_SBW25	0.892897	0.996205		Pseudomonas_sp_CFT9	Pseudomonas_sp_GM18	0.173015	25.2	2.40307	0.01
P_fluorescens_EGD-AQ6	P_fluorescens_SS101	0.868153	0.992702		Pseudomonas_sp_CFT9	Pseudomonas_fluorescens_S12	0.170946	25.4	2.40653	0.01
P_fluorescens_EGD-AQ6	P_fluorescens_WH6	0.876326	0.994462		Pseudomonas_sp_CFT9	Pseudomonas_fluorescens_Pf0-1	0.177901	24.5	2.3946	0.01
P_fluorescens_EGD-AQ6	P_fluorescens_Wayne1	0.84012	0.946813		Pseudomonas_sp_CFT9	Pseudomonas_sp_URIL14HWK12-I7	0.174264	25	2.40095	0.01
P_fluorescens_EGD-AQ6	P_fluorescens_Wood1R	0.839742	0.970031		Pseudomonas_sp_CFT9	Pseudomonas_sp_CFII68	0.171126	25.4	2.40623	0.01
P_fluorescens_EGD-AQ6	P_mandelii_36MFCvi1_1	0.845347	0.966101		Pseudomonas_sp_CFT9	Pseudomonas_fluorescens_Pf29Arp	0.175262	24.9	2.39923	0.01
P_fluorescens_EGD-AQ6	P_mandelii_JR-1	0.842841	0.961195		Pseudomonas_sp_CFT9	Pseudomonas_brassicacearum_DF41	0.173981	25	2.40143	0.01
P_fluorescens_EGD-AQ6	P_poae_RE_1_1_14	0.866236	0.988851		Pseudomonas_sp_CFT9	Pseudomonas_mandelii_36MFCvi11	0.174	25	2.4014	0.01
P_fluorescens_EGD-AQ6	P_protegens_CHA0	0.829709	0.947184		Pseudomonas_sp_CFT9	Pseudomonas_fluorescens_SBW25	0.126781	33	2.46517	0.34
P_fluorescens_EGD-AQ6	P_protegens_Pf-5	0.83184	0.947011		Pseudomonas_sp_CFT9	Pseudomonas_poae_RE_1_1_14	0.132326	31.9	2.45872	0.22
P_fluorescens_EGD-AQ6	P_sp_2-92_2010	0.919217	0.998281		Pseudomonas_sp_CFT9	Pseudomonas_sp_PH1b	0.176312	24.7	2.3974	0.01
P_fluorescens_EGD-AQ6	P_sp_35MFCvi1_1	0.845809	0.965105		Pseudomonas_sp_CFT9	Pseudomonas_sp_GM17	0.170412	25.5	2.40741	0.01
P_fluorescens_EGD-AQ6	P_sp_45MFCol3_1	0.845035	0.96711		Pseudomonas_sp_CFT9	Pseudomonas_sp_GM49	0.173961	25	2.40146	0.01
P_fluorescens_EGD-AQ6	P_sp_Ag1	0.873093	0.982		Pseudomonas_sp_CFT9	Pseudomonas_sp_UK4	0.140411	30.3	2.44929	0.12
P_fluorescens_EGD-AQ6	P_sp_CBZ-4	0.891185	0.98886		Pseudomonas_sp_CFT9	Pseudomonas_fluorescens_NZ007	0.127159	33	2.46473	0.33
P_fluorescens_EGD-AQ6	P_sp_CF150	0.880798	0.992403		Pseudomonas_sp_CFT9	Pseudomonas_sp_GM25	0.17827	24.5	2.39395	0.01
P_fluorescens_EGD-AQ6	P_sp_CFII68	0.839073	0.970317		Pseudomonas_sp_CFT9	Pseudomonas_sp_H1h	0.178355	24.5	2.39379	0.01
P_fluorescens_EGD-AQ6	P_sp_CFT9	0.879455	0.993099		Pseudomonas_sp_CFT9	Pseudomonas_sp_45MFCol31	0.173953	25	2.40148	0.01
P_fluorescens_EGD-AQ6	P_sp_CHM02	0.907561	0.996698		Pseudomonas_sp_CFT9	Pseudomonas_sp_GM78	0.174427	25	2.40067	0.01
P_fluorescens_EGD-AQ6	P_sp_CMAA1215	0.836832	0.921132		Pseudomonas_sp_CFT9	Pseudomonas_brassicacearum_subsp_brassicacearum_NFM421	0.17335	25.1	2.4025	0.01
P_fluorescens_EGD-AQ6	P_sp_FH1	0.923518	0.997408		Pseudomonas_sp_CFT9	Pseudomonas_fluorescens_LMG_5329	0.126972	33	2.46495	0.34
P_fluorescens_EGD-AQ6	P_sp_FH4	0.86519	0.981287		Pseudomonas_sp_CFT9	Pseudomonas_sp_GM80	0.176624	24.7	2.39686	0.01
P_fluorescens_EGD-AQ6	P_sp_G5_2012	0.839332	0.970339		Pseudomonas_sp_CFT9	Pseudomonas_synxantha_BG33R	0.0998606	39.9	2.50798	2.63
P_fluorescens_EGD-AQ6	P_sp_GM102	0.843787	0.954151		Pseudomonas_sp_CFT9	Pseudomonas_veronii_1YdBTEX2	0.126523	33.1	2.46548	0.35
P_fluorescens_EGD-AQ6	P_sp_GM16	0.839084	0.914327		Pseudomonas_sp_CFT9	Pseudomonas_fluorescens_BBc6R8	0.142971	29.8	2.44621	0.1
P_fluorescens_EGD-AQ6	P_sp_GM17	0.846367	0.959243		Pseudomonas_sp_CFT9	Pseudomonas_sp_GM30	0.175875	24.8	2.39816	0.01
P_fluorescens_EGD-AQ6	P_sp_GM18	0.847571	0.964817		Pseudomonas_sp_CFT9	Pseudomonas_fluorescens_NZ052	0.128598	32.7	2.46304	0.3
P_fluorescens_EGD-AQ6	P_sp_GM21	0.840131	0.950064		Pseudomonas_sp_CFT9	Pseudomonas_sp_PAMC_26793	0.144092	29.6	2.44484	0.09
P_fluorescens_EGD-AQ6	P_sp_GM24	0.839407	0.916362		Pseudomonas_sp_CFT9	Pseudomonas_extremaustralis_14-3_substr_14-3b	0.128296	32.7	2.46339	0.3
P_fluorescens_EGD-AQ6	P_sp_GM25	0.842895	0.942178		Pseudomonas_sp_CFT9	Pseudomonas_sp_GM50	0.174086	25	2.40125	0.01
P_fluorescens_EGD-AQ6	P_sp_GM30	0.842369	0.934825		Pseudomonas_sp_CFT9	Pseudomonas_fluorescens_BRIP34879	0.131736	32	2.4594	0.23
P_fluorescens_EGD-AQ6	P_sp_GM33	0.845722	0.965934		Pseudomonas_sp_CFT9	Pseudomonas_fluorescens_Wayne1	0.175384	24.8	2.39902	0.01
P_fluorescens_EGD-AQ6	P_sp_GM41_2012	0.842238	0.956429		Pseudomonas_sp_CFT9	Pseudomonas_fluorescens_WH6	0.127742	32.8	2.46404	0.32
P_fluorescens_EGD-AQ6	P_sp_GM48	0.84185	0.956067		Pseudomonas_sp_CFT9	Pseudomonas_mandelii_JR-1	0.174226	25	2.40101	0.01
P_fluorescens_EGD-AQ6	P_sp_GM49	0.842854	0.957859		Pseudomonas_sp_CFT9	Pseudomonas_fluorescens_R124	0.177519	24.6	2.39528	0.01
P_fluorescens_EGD-AQ6	P_sp_GM50	0.84484	0.955875		Pseudomonas_sp_CFT9	Pseudomonas_sp_QTF5	0.174256	25	2.40096	0.01
P_fluorescens_EGD-AQ6	P_sp_GM55	0.841932	0.959014		Pseudomonas_sp_CFT9	Pseudomonas_sp_Ag1	0.141305	30.2	2.44822	0.11
P_fluorescens_EGD-AQ6	P_sp_GM60	0.846005	0.950145		Pseudomonas_sp_CFT9	Pseudomonas_sp_GM16	0.178716	24.4	2.39315	0.01
P_fluorescens_EGD-AQ6	P_sp_GM67	0.846005	0.952405		Pseudomonas_sp_CFT9	Pseudomonas_corrugata_CFBP_5454	0.179212	24.3	2.39226	0.01
P_fluorescens_EGD-AQ6	P_sp_GM74	0.841841	0.96333		Pseudomonas_sp_CFT9	Pseudomonas_fluorescens_A506	0.00781186	93.9	1.58012	96.95
P_fluorescens_EGD-AQ6	P_sp_GM78	0.842515	0.97423		Pseudomonas_sp_CFT9	Pseudomonas_sp_URMO17WK12-I12	0.176061	24.7	2.39784	0.01
P_fluorescens_EGD-AQ6	P_sp_GM79	0.844506	0.956824		Pseudomonas_sp_CFT9	Pseudomonas_fluorescens_EGD-AQ6	0.13111	32.1	2.46013	0.24
P_fluorescens_EGD-AQ6	P_sp_GM80	0.838011	0.924558		Pseudomonas_sp_CFT9	Pseudomonas_sp_GM41_2012	0.17505	24.9	2.3996	0.01
P_fluorescens_EGD-AQ6	P_sp_H1h	0.842263	0.944189		Pseudomonas_sp_CFT9	Pseudomonas_sp_GM55	0.175709	24.8	2.39845	0.01
P_fluorescens_EGD-AQ6	P_sp_PAMC_25886	0.873435	0.981115		Pseudomonas_sp_CFT9	Pseudomonas_sp_G52012	0.174732	24.9	2.40014	0.01
P_fluorescens_EGD-AQ6	P_sp_PAMC_26793	0.870082	0.98405		Pseudomonas_sp_CFT9	Pseudomonas_fluorescens_SS101	0.0503774	60.7	2.82225	54.71
P_fluorescens_EGD-AQ6	P_sp_PH1b	0.837315	0.950993		Pseudomonas_sp_CFT9	Pseudomonas_sp_GM67	0.174093	25	2.40124	0.01
P_fluorescens_EGD-AQ6	P_sp_QTF5	0.843384	0.951728		Pseudomonas_sp_CFT9	Pseudomonas_protegens_CHA0	0.17635	24.7	2.39734	0.01
P_fluorescens_EGD-AQ6	P_sp_R62	0.842699	0.925968		Pseudomonas_sp_CFT9	Pseudomonas_sp_GM48	0.175423	24.8	2.39895	0.01
P_fluorescens_EGD-AQ6	P_sp_R81	0.992082	0.999937		Pseudomonas_sp_CFT9	Pseudomonas_chlororaphis_YL-1	0.170498	25.5	2.40727	0.01
P_fluorescens_EGD-AQ6	P_sp_TKP	0.871777	0.992217		Pseudomonas_sp_CFT9	Pseudomonas_sp_UW4	0.173528	25.1	2.4022	0.01
P_fluorescens_EGD-AQ6	P_sp_UK4	0.865933	0.979769		Pseudomonas_sp_CFT9	Pseudomonas_fluorescens_Q2-87	0.175738	24.8	2.3984	0.01
P_fluorescens_EGD-AQ6	P_sp_URIL14HWK12-I6	0.842031	0.936115		Pseudomonas_sp_CFT9	Pseudomonas_sp_URIL14HWK12-I6	0.178053	24.5	2.39433	0.01
P_fluorescens_EGD-AQ6	P_sp_URIL14HWK12-I7	0.839562	0.969541		Pseudomonas_sp_CFT9	Pseudomonas_fluorescens_Q8r1-96	0.17369	25.1	2.40193	0.01
P_fluorescens_EGD-AQ6	P_sp_URMO17WK12-I12	0.841613	0.960271		Pseudomonas_sp_CFT9	Pseudomonas_sp_PAMC_25886	0.142674	29.9	2.44657	0.1
P_fluorescens_EGD-AQ6	P_sp_UW4	0.841537	0.961342		Pseudomonas_sp_CFT9	Pseudomonas_fluorescens_FH5	0.0110666	91	1.99804	96.11
P_fluorescens_EGD-AQ6	P_synxantha_BG33R	0.871305	0.991648		Pseudomonas_sp_CFT9	Pseudomonas_sp_R62	0.173564	25.1	2.40214	0.01
P_fluorescens_EGD-AQ6	P_tolaasii_6264	0.8832	0.984475		Pseudomonas_sp_CFT9	Pseudomonas_sp_CF150	0.0112804	90.8	2.02152	96.05
P_fluorescens_EGD-AQ6	P_tolaasii_PMS117	0.881853	0.986535		Pseudomonas_sp_CFT9	Pseudomonas_sp_CMAA1215	0.180296	24.2	2.3903	0.01
P_fluorescens_EGD-AQ6	P_umsongensis_20MFCvi11	0.845801	0.965156		Pseudomonas_sp_CFT9	Pseudomonas_sp_R81	0.13002	32.4	2.46139	0.27
P_fluorescens_EGD-AQ6	P_umsongensis_UNC430CL58Col	0.846885	0.964812		Pseudomonas_sp_CFT9	Pseudomonas_fluorescens_NCIMB_11764	0.172581	25.2	2.4038	0.01
P_fluorescens_EGD-AQ6	P_veronii_1YdBTEX2	0.885431	0.99111		Pseudomonas_sp_CFT9	Pseudomonas_brassicacearum_51MFCVI21	0.173621	25.1	2.40204	0.01
P_fluorescens_F113	P_fluorescens_FH5	0.848753	0.978495		Pseudomonas_umsongensis_20MFCvi11	Pseudomonas_protegens_Pf-5	0.169596	25.6	2.40875	0.01
P_fluorescens_F113	P_fluorescens_LMG_5329	0.84982	0.967988		Pseudomonas_umsongensis_20MFCvi11	Pseudomonas_sp_GM33	0.134326	31.5	2.45641	0.19
P_fluorescens_F113	P_fluorescens_NCIMB_11764	0.855756	0.962891		Pseudomonas_umsongensis_20MFCvi11	Pseudomonas_sp_CBZ-4	0.169626	25.6	2.4087	0.01
P_fluorescens_F113	P_fluorescens_NZ007	0.847391	0.95382		Pseudomonas_umsongensis_20MFCvi11	Pseudomonas_umsongensis_UNC430CL58Col	0.0305871	74.1	2.91037	84.67
P_fluorescens_F113	P_fluorescens_NZ011	0.852186	0.905399		Pseudomonas_umsongensis_20MFCvi11	Pseudomonas_chlororaphis_subsp_aurantiaca_PB-St2	0.159798	27	2.42388	0.03
P_fluorescens_F113	P_fluorescens_NZ052	0.847751	0.969523		Pseudomonas_umsongensis_20MFCvi11	Pseudomonas_chlororaphis_HT66	0.158301	27.3	2.42604	0.03
P_fluorescens_F113	P_fluorescens_NZI7	0.854344	0.962023		Pseudomonas_umsongensis_20MFCvi11	Pseudomonas_sp_GM79	0.088792	43.4	2.54121	5.95
P_fluorescens_F113	P_fluorescens_Pf0-1	0.857573	0.946869		Pseudomonas_umsongensis_20MFCvi11	Pseudomonas_sp_TKP	0.172985	25.2	2.40312	0.01
P_fluorescens_F113	P_fluorescens_Pf29Arp	0.888362	0.993047		Pseudomonas_umsongensis_20MFCvi11	Pseudomonas_sp_GM24	0.150253	28.6	2.43705	0.06
P_fluorescens_F113	P_fluorescens_Q2-87	0.875821	0.996535		Pseudomonas_umsongensis_20MFCvi11	Pseudomonas_sp_2-9_22010	0.173771	25.1	2.40179	0.01
P_fluorescens_F113	P_fluorescens_Q8r1-96	0.87489	0.9993		Pseudomonas_umsongensis_20MFCvi11	Pseudomonas_tolaasii_PMS117	0.172294	25.2	2.40429	0.01
P_fluorescens_F113	P_fluorescens_R124	0.855701	0.933482		Pseudomonas_umsongensis_20MFCvi11	Pseudomonas_sp_GM74	0.13361	31.6	2.45724	0.2
P_fluorescens_F113	P_fluorescens_S12	0.956324	0.998714		Pseudomonas_umsongensis_20MFCvi11	Pseudomonas_fluorescens_ATCC_17400	0.171559	25.3	2.40551	0.01
P_fluorescens_F113	P_fluorescens_SBW25	0.849018	0.965839		Pseudomonas_umsongensis_20MFCvi11	Pseudomonas_sp_GM18	0.0525503	59.5	2.80068	50.55
P_fluorescens_F113	P_fluorescens_SS101	0.85345	0.976312		Pseudomonas_umsongensis_20MFCvi11	Pseudomonas_fluorescens_S12	0.154971	27.8	2.43072	0.04
P_fluorescens_F113	P_fluorescens_WH6	0.848211	0.974202		Pseudomonas_umsongensis_20MFCvi11	Pseudomonas_fluorescens_Pf0-1	0.147678	29	2.44037	0.07
P_fluorescens_F113	P_fluorescens_Wayne1	0.852431	0.961979		Pseudomonas_umsongensis_20MFCvi11	Pseudomonas_sp_URIL14HWK12-I7	0.156453	27.6	2.42866	0.04
P_fluorescens_F113	P_fluorescens_Wood1R	0.954971	0.999238		Pseudomonas_umsongensis_20MFCvi11	Pseudomonas_sp_CFII68	0.154081	27.9	2.43194	0.04
P_fluorescens_F113	P_mandelii_36MFCvi1_1	0.85954	0.964422		Pseudomonas_umsongensis_20MFCvi11	Pseudomonas_fluorescens_Pf29Arp	0.161985	26.7	2.42065	0.02
P_fluorescens_F113	P_mandelii_JR-1	0.856181	0.962644		Pseudomonas_umsongensis_20MFCvi11	Pseudomonas_brassicacearum_DF41	0.157687	27.4	2.42692	0.03
P_fluorescens_F113	P_poae_RE_1_1_14	0.848716	0.972206		Pseudomonas_umsongensis_20MFCvi11	Pseudomonas_mandelii_36MFCvi11	0.0304194	74.3	2.90907	84.83
P_fluorescens_F113	P_protegens_CHA0	0.85108	0.962734		Pseudomonas_umsongensis_20MFCvi11	Pseudomonas_fluorescens_SBW25	0.171976	25.3	2.40482	0.01
P_fluorescens_F113	P_protegens_Pf-5	0.850987	0.962641		Pseudomonas_umsongensis_20MFCvi11	Pseudomonas_poae_RE_1_1_14	0.174406	25	2.4007	0.01
P_fluorescens_F113	P_sp_2-92_2010	0.84753	0.96715		Pseudomonas_umsongensis_20MFCvi11	Pseudomonas_sp_PH1b	0.16992	25.6	2.40822	0.01
P_fluorescens_F113	P_sp_35MFCvi1_1	0.858907	0.967052		Pseudomonas_umsongensis_20MFCvi11	Pseudomonas_sp_GM17	0.15766	27.4	2.42696	0.03
P_fluorescens_F113	P_sp_45MFCol3_1	0.859247	0.965215		Pseudomonas_umsongensis_20MFCvi11	Pseudomonas_sp_GM49	0.131103	32.1	2.46013	0.24
P_fluorescens_F113	P_sp_Ag1	0.849692	0.974392		Pseudomonas_umsongensis_20MFCvi11	Pseudomonas_sp_UK4	0.162919	26.6	2.41924	0.02
P_fluorescens_F113	P_sp_CBZ-4	0.850648	0.964315		Pseudomonas_umsongensis_20MFCvi11	Pseudomonas_fluorescens_NZ007	0.171517	25.4	2.40558	0.01
P_fluorescens_F113	P_sp_CF150	0.849098	0.978503		Pseudomonas_umsongensis_20MFCvi11	Pseudomonas_sp_GM25	0.146055	29.3	2.44241	0.08
P_fluorescens_F113	P_sp_CFII68	0.952876	0.998825		Pseudomonas_umsongensis_20MFCvi11	Pseudomonas_sp_H1h	0.148591	28.9	2.4392	0.06
P_fluorescens_F113	P_sp_CFT9	0.848023	0.978349		Pseudomonas_umsongensis_20MFCvi11	Pseudomonas_sp_45MFCol31	0.0323199	72.8	2.92036	82.86
P_fluorescens_F113	P_sp_CHM02	0.851196	0.97521		Pseudomonas_umsongensis_20MFCvi11	Pseudomonas_sp_GM78	0.133478	31.7	2.45739	0.2
P_fluorescens_F113	P_sp_CMAA1215	0.8489	0.952998		Pseudomonas_umsongensis_20MFCvi11	Pseudomonas_brassicacearum_subsp_brassicacearum_NFM421	0.156832	27.5	2.42813	0.03
P_fluorescens_F113	P_sp_FH1	0.848829	0.965971		Pseudomonas_umsongensis_20MFCvi11	Pseudomonas_fluorescens_LMG_5329	0.171753	25.3	2.40519	0.01
P_fluorescens_F113	P_sp_FH4	0.850261	0.980703		Pseudomonas_umsongensis_20MFCvi11	Pseudomonas_sp_GM80	0.150866	28.5	2.43625	0.05
P_fluorescens_F113	P_sp_G5_2012	0.857361	0.984108		Pseudomonas_umsongensis_20MFCvi11	Pseudomonas_synxantha_BG33R	0.17471	24.9	2.40018	0.01
P_fluorescens_F113	P_sp_GM102	0.858319	0.95925		Pseudomonas_umsongensis_20MFCvi11	Pseudomonas_veronii_1YdBTEX2	0.171266	25.4	2.406	0.01
P_fluorescens_F113	P_sp_GM16	0.852359	0.897142		Pseudomonas_umsongensis_20MFCvi11	Pseudomonas_fluorescens_BBc6R8	0.167624	25.9	2.41193	0.01
P_fluorescens_F113	P_sp_GM17	0.858465	0.964887		Pseudomonas_umsongensis_20MFCvi11	Pseudomonas_sp_GM30	0.148128	28.9	2.4398	0.07
P_fluorescens_F113	P_sp_GM18	0.860922	0.960762		Pseudomonas_umsongensis_20MFCvi11	Pseudomonas_fluorescens_NZ052	0.171728	25.3	2.40523	0.01
P_fluorescens_F113	P_sp_GM21	0.85562	0.951123		Pseudomonas_umsongensis_20MFCvi11	Pseudomonas_sp_PAMC_26793	0.168323	25.8	2.41081	0.01
P_fluorescens_F113	P_sp_GM24	0.85304	0.899573		Pseudomonas_umsongensis_20MFCvi11	Pseudomonas_extremaustralis_14-3_substr_14-3b	0.171384	25.4	2.40581	0.01
P_fluorescens_F113	P_sp_GM25	0.857944	0.942009		Pseudomonas_umsongensis_20MFCvi11	Pseudomonas_sp_GM50	0.0880489	43.7	2.54403	6.27
P_fluorescens_F113	P_sp_GM30	0.857036	0.932045		Pseudomonas_umsongensis_20MFCvi11	Pseudomonas_fluorescens_BRIP34879	0.174782	24.9	2.40006	0.01
P_fluorescens_F113	P_sp_GM33	0.859044	0.980136		Pseudomonas_umsongensis_20MFCvi11	Pseudomonas_fluorescens_Wayne1	0.169121	25.7	2.40952	0.01
P_fluorescens_F113	P_sp_GM41_2012	0.856355	0.95435		Pseudomonas_umsongensis_20MFCvi11	Pseudomonas_fluorescens_WH6	0.173488	25.1	2.40227	0.01
P_fluorescens_F113	P_sp_GM48	0.857851	0.973416		Pseudomonas_umsongensis_20MFCvi11	Pseudomonas_mandelii_JR-1	0.123129	33.9	2.46955	0.45
P_fluorescens_F113	P_sp_GM49	0.859142	0.976136		Pseudomonas_umsongensis_20MFCvi11	Pseudomonas_fluorescens_R124	0.14626	29.3	2.44216	0.08
P_fluorescens_F113	P_sp_GM50	0.859006	0.959999		Pseudomonas_umsongensis_20MFCvi11	Pseudomonas_sp_QTF5	0.0888162	43.4	2.54112	5.94
P_fluorescens_F113	P_sp_GM55	0.858922	0.973714		Pseudomonas_umsongensis_20MFCvi11	Pseudomonas_sp_Ag1	0.167885	25.9	2.41151	0.01
P_fluorescens_F113	P_sp_GM60	0.85845	0.95269		Pseudomonas_umsongensis_20MFCvi11	Pseudomonas_sp_GM16	0.150683	28.5	2.43649	0.05
P_fluorescens_F113	P_sp_GM67	0.857904	0.953885		Pseudomonas_umsongensis_20MFCvi11	Pseudomonas_corrugata_CFBP_5454	0.163287	26.5	2.41868	0.02
P_fluorescens_F113	P_sp_GM74	0.858302	0.980178		Pseudomonas_umsongensis_20MFCvi11	Pseudomonas_fluorescens_A506	0.174827	24.9	2.39998	0.01
P_fluorescens_F113	P_sp_GM78	0.858758	0.985567		Pseudomonas_umsongensis_20MFCvi11	Pseudomonas_sp_URMO17WK12-I12	0.130121	32.3	2.46127	0.26
P_fluorescens_F113	P_sp_GM79	0.858979	0.962305		Pseudomonas_umsongensis_20MFCvi11	Pseudomonas_fluorescens_EGD-AQ6	0.174122	25	2.40119	0.01
P_fluorescens_F113	P_sp_GM80	0.851731	0.903939		Pseudomonas_umsongensis_20MFCvi11	Pseudomonas_sp_GM41_2012	0.116827	35.3	2.47767	0.73
P_fluorescens_F113	P_sp_H1h	0.853945	0.946754		Pseudomonas_umsongensis_20MFCvi11	Pseudomonas_sp_GM55	0.132822	31.8	2.45815	0.21
P_fluorescens_F113	P_sp_PAMC_25886	0.850302	0.968901		Pseudomonas_umsongensis_20MFCvi11	Pseudomonas_sp_G52012	0.136671	31	2.45369	0.16
P_fluorescens_F113	P_sp_PAMC_26793	0.84808	0.97357		Pseudomonas_umsongensis_20MFCvi11	Pseudomonas_fluorescens_SS101	0.172897	25.2	2.40327	0.01
P_fluorescens_F113	P_sp_PH1b	0.852453	0.968483		Pseudomonas_umsongensis_20MFCvi11	Pseudomonas_sp_GM67	0.121565	34.2	2.47149	0.51
P_fluorescens_F113	P_sp_QTF5	0.857202	0.959759		Pseudomonas_umsongensis_20MFCvi11	Pseudomonas_protegens_CHA0	0.169428	25.6	2.40902	0.01
P_fluorescens_F113	P_sp_R62	0.854679	0.923892		Pseudomonas_umsongensis_20MFCvi11	Pseudomonas_sp_GM48	0.133164	31.7	2.45775	0.21
P_fluorescens_F113	P_sp_R81	0.84782	0.971819		Pseudomonas_umsongensis_20MFCvi11	Pseudomonas_chlororaphis_YL-1	0.158472	27.3	2.4258	0.03
P_fluorescens_F113	P_sp_TKP	0.849458	0.977605		Pseudomonas_umsongensis_20MFCvi11	Pseudomonas_sp_UW4	0.133835	31.6	2.45698	0.2
P_fluorescens_F113	P_sp_UK4	0.852807	0.977649		Pseudomonas_umsongensis_20MFCvi11	Pseudomonas_fluorescens_Q2-87	0.161123	26.8	2.42193	0.02
P_fluorescens_F113	P_sp_URIL14HWK12-I6	0.853732	0.932736		Pseudomonas_umsongensis_20MFCvi11	Pseudomonas_sp_URIL14HWK12-I6	0.148144	28.9	2.43977	0.07
P_fluorescens_F113	P_sp_URIL14HWK12-I7	0.943267	0.99936		Pseudomonas_umsongensis_20MFCvi11	Pseudomonas_fluorescens_Q8r1-96	0.15688	27.5	2.42806	0.03
P_fluorescens_F113	P_sp_URMO17WK12-I12	0.854368	0.958175		Pseudomonas_umsongensis_20MFCvi11	Pseudomonas_sp_PAMC_25886	0.168631	25.8	2.41031	0.01
P_fluorescens_F113	P_sp_UW4	0.850123	0.979681		Pseudomonas_umsongensis_20MFCvi11	Pseudomonas_fluorescens_FH5	0.17509	24.9	2.39953	0.01
P_fluorescens_F113	P_synxantha_BG33R	0.851297	0.976297		Pseudomonas_umsongensis_20MFCvi11	Pseudomonas_sp_R62	0.149969	28.6	2.43742	0.06
P_fluorescens_F113	P_tolaasii_6264	0.848145	0.956157		Pseudomonas_umsongensis_20MFCvi11	Pseudomonas_sp_CF150	0.174559	24.9	2.40044	0.01
P_fluorescens_F113	P_tolaasii_PMS117	0.848085	0.959255		Pseudomonas_umsongensis_20MFCvi11	Pseudomonas_sp_CMAA1215	0.176517	24.7	2.39704	0.01
P_fluorescens_F113	P_umsongensis_20MFCvi11	0.858872	0.967133		Pseudomonas_umsongensis_20MFCvi11	Pseudomonas_sp_R81	0.173216	25.1	2.40273	0.01
P_fluorescens_F113	P_umsongensis_UNC430CL58Col	0.858811	0.964036		Pseudomonas_umsongensis_20MFCvi11	Pseudomonas_fluorescens_NCIMB_11764	0.124988	33.4	2.4673	0.39
P_fluorescens_F113	P_veronii_1YdBTEX2	0.85087	0.96905		Pseudomonas_umsongensis_20MFCvi11	Pseudomonas_brassicacearum_51MFCVI21	0.156881	27.5	2.42806	0.03
P_fluorescens_FH5	P_fluorescens_LMG_5329	0.890972	0.989865		Pseudomonas_protegens_Pf-5	Pseudomonas_sp_GM33	0.163452	26.5	2.41843	0.02
P_fluorescens_FH5	P_fluorescens_NCIMB_11764	0.85424	0.951331		Pseudomonas_protegens_Pf-5	Pseudomonas_sp_CBZ-4	0.173021	25.2	2.40306	0.01
P_fluorescens_FH5	P_fluorescens_NZ007	0.891766	0.987356		Pseudomonas_protegens_Pf-5	Pseudomonas_umsongensis_UNC430CL58Col	0.169214	25.7	2.40937	0.01
P_fluorescens_FH5	P_fluorescens_NZ011	0.848648	0.901502		Pseudomonas_protegens_Pf-5	Pseudomonas_chlororaphis_subsp_aurantiaca_PB-St2	0.147283	29.1	2.44087	0.07
P_fluorescens_FH5	P_fluorescens_NZ052	0.891251	0.990255		Pseudomonas_protegens_Pf-5	Pseudomonas_chlororaphis_HT66	0.14681	29.2	2.44147	0.07
P_fluorescens_FH5	P_fluorescens_NZI7	0.853215	0.945008		Pseudomonas_protegens_Pf-5	Pseudomonas_sp_GM79	0.168124	25.8	2.41113	0.01
P_fluorescens_FH5	P_fluorescens_Pf0-1	0.849638	0.932829		Pseudomonas_protegens_Pf-5	Pseudomonas_sp_TKP	0.175184	24.9	2.39936	0.01
P_fluorescens_FH5	P_fluorescens_Pf29Arp	0.850666	0.966343		Pseudomonas_protegens_Pf-5	Pseudomonas_sp_GM24	0.175796	24.8	2.3983	0.01
P_fluorescens_FH5	P_fluorescens_Q2-87	0.853711	0.97365		Pseudomonas_protegens_Pf-5	Pseudomonas_sp_2-9_22010	0.177263	24.6	2.39573	0.01
P_fluorescens_FH5	P_fluorescens_Q8r1-96	0.851135	0.975904		Pseudomonas_protegens_Pf-5	Pseudomonas_tolaasii_PMS117	0.176535	24.7	2.39701	0.01
P_fluorescens_FH5	P_fluorescens_R124	0.850736	0.920578		Pseudomonas_protegens_Pf-5	Pseudomonas_sp_GM74	0.165275	26.2	2.41563	0.02
P_fluorescens_FH5	P_fluorescens_S12	0.851759	0.975702		Pseudomonas_protegens_Pf-5	Pseudomonas_fluorescens_ATCC_17400	0.171663	25.3	2.40534	0.01
P_fluorescens_FH5	P_fluorescens_SBW25	0.882001	0.988844		Pseudomonas_protegens_Pf-5	Pseudomonas_sp_GM18	0.168817	25.7	2.41001	0.01
P_fluorescens_FH5	P_fluorescens_SS101	0.882361	0.999062		Pseudomonas_protegens_Pf-5	Pseudomonas_fluorescens_S12	0.16445	26.4	2.41691	0.02
P_fluorescens_FH5	P_fluorescens_WH6	0.885774	0.992553		Pseudomonas_protegens_Pf-5	Pseudomonas_fluorescens_Pf0-1	0.17212	25.3	2.40458	0.01
P_fluorescens_FH5	P_fluorescens_Wayne1	0.852425	0.944624		Pseudomonas_protegens_Pf-5	Pseudomonas_sp_URIL14HWK12-I7	0.166869	26	2.41313	0.02
P_fluorescens_FH5	P_fluorescens_Wood1R	0.853547	0.976523		Pseudomonas_protegens_Pf-5	Pseudomonas_sp_CFII68	0.163054	26.6	2.41904	0.02
P_fluorescens_FH5	P_mandelii_36MFCvi1_1	0.851427	0.96053		Pseudomonas_protegens_Pf-5	Pseudomonas_fluorescens_Pf29Arp	0.166781	26	2.41327	0.02
P_fluorescens_FH5	P_mandelii_JR-1	0.85021	0.952784		Pseudomonas_protegens_Pf-5	Pseudomonas_brassicacearum_DF41	0.166571	26	2.4136	0.02
P_fluorescens_FH5	P_poae_RE_1_1_14	0.873631	0.987152		Pseudomonas_protegens_Pf-5	Pseudomonas_mandelii_36MFCvi11	0.169851	25.6	2.40833	0.01
P_fluorescens_FH5	P_protegens_CHA0	0.846996	0.945148		Pseudomonas_protegens_Pf-5	Pseudomonas_fluorescens_SBW25	0.174866	24.9	2.39991	0.01
P_fluorescens_FH5	P_protegens_Pf-5	0.847475	0.94504		Pseudomonas_protegens_Pf-5	Pseudomonas_poae_RE_1_1_14	0.173749	25.1	2.40183	0.01
P_fluorescens_FH5	P_sp_2-92_2010	0.888411	0.989322		Pseudomonas_protegens_Pf-5	Pseudomonas_sp_PH1b	0.107077	37.8	2.49296	1.53
P_fluorescens_FH5	P_sp_35MFCvi1_1	0.852832	0.960264		Pseudomonas_protegens_Pf-5	Pseudomonas_sp_GM17	0.14603	29.3	2.44244	0.08
P_fluorescens_FH5	P_sp_45MFCol3_1	0.852577	0.960964		Pseudomonas_protegens_Pf-5	Pseudomonas_sp_GM49	0.164674	26.3	2.41656	0.02
P_fluorescens_FH5	P_sp_Ag1	0.876583	0.979673		Pseudomonas_protegens_Pf-5	Pseudomonas_sp_UK4	0.162063	26.7	2.42053	0.02
P_fluorescens_FH5	P_sp_CBZ-4	0.887073	0.981163		Pseudomonas_protegens_Pf-5	Pseudomonas_fluorescens_NZ007	0.176012	24.8	2.39793	0.01
P_fluorescens_FH5	P_sp_CF150	0.981442	0.999837		Pseudomonas_protegens_Pf-5	Pseudomonas_sp_GM25	0.17304	25.1	2.40303	0.01
P_fluorescens_FH5	P_sp_CFII68	0.851547	0.976575		Pseudomonas_protegens_Pf-5	Pseudomonas_sp_H1h	0.172831	25.2	2.40338	0.01
P_fluorescens_FH5	P_sp_CFT9	0.984178	0.999764		Pseudomonas_protegens_Pf-5	Pseudomonas_sp_45MFCol31	0.168618	25.8	2.41034	0.01
P_fluorescens_FH5	P_sp_CHM02	0.890754	0.990916		Pseudomonas_protegens_Pf-5	Pseudomonas_sp_GM78	0.168232	25.8	2.41096	0.01
P_fluorescens_FH5	P_sp_CMAA1215	0.846229	0.92328		Pseudomonas_protegens_Pf-5	Pseudomonas_brassicacearum_subsp_brassicacearum_NFM421	0.166203	26.1	2.41418	0.02
P_fluorescens_FH5	P_sp_FH1	0.892039	0.988342		Pseudomonas_protegens_Pf-5	Pseudomonas_fluorescens_LMG_5329	0.177243	24.6	2.39577	0.01
P_fluorescens_FH5	P_sp_FH4	0.87772	0.985085		Pseudomonas_protegens_Pf-5	Pseudomonas_sp_GM80	0.175644	24.8	2.39857	0.01
P_fluorescens_FH5	P_sp_G5_2012	0.84919	0.973198		Pseudomonas_protegens_Pf-5	Pseudomonas_synxantha_BG33R	0.17731	24.6	2.39565	0.01
P_fluorescens_FH5	P_sp_GM102	0.85021	0.951655		Pseudomonas_protegens_Pf-5	Pseudomonas_veronii_1YdBTEX2	0.170913	25.4	2.40659	0.01
P_fluorescens_FH5	P_sp_GM16	0.84838	0.897689		Pseudomonas_protegens_Pf-5	Pseudomonas_fluorescens_BBc6R8	0.173051	25.1	2.40301	0.01
P_fluorescens_FH5	P_sp_GM17	0.857271	0.951494		Pseudomonas_protegens_Pf-5	Pseudomonas_sp_GM30	0.171833	25.3	2.40506	0.01
P_fluorescens_FH5	P_sp_GM18	0.851863	0.958277		Pseudomonas_protegens_Pf-5	Pseudomonas_fluorescens_NZ052	0.177554	24.6	2.39522	0.01
P_fluorescens_FH5	P_sp_GM21	0.849793	0.947521		Pseudomonas_protegens_Pf-5	Pseudomonas_sp_PAMC_26793	0.174502	25	2.40054	0.01
P_fluorescens_FH5	P_sp_GM24	0.849048	0.899833		Pseudomonas_protegens_Pf-5	Pseudomonas_extremaustralis_14-3_substr_14-3b	0.17242	25.2	2.40407	0.01
P_fluorescens_FH5	P_sp_GM25	0.85188	0.927555		Pseudomonas_protegens_Pf-5	Pseudomonas_sp_GM50	0.169106	25.7	2.40955	0.01
P_fluorescens_FH5	P_sp_GM30	0.852662	0.920516		Pseudomonas_protegens_Pf-5	Pseudomonas_fluorescens_BRIP34879	0.174503	25	2.40054	0.01
P_fluorescens_FH5	P_sp_GM33	0.851721	0.965719		Pseudomonas_protegens_Pf-5	Pseudomonas_fluorescens_Wayne1	0.00853931	93.3	1.68401	96.78
P_fluorescens_FH5	P_sp_GM41_2012	0.84916	0.947254		Pseudomonas_protegens_Pf-5	Pseudomonas_fluorescens_WH6	0.1743	25	2.40089	0.01
P_fluorescens_FH5	P_sp_GM48	0.849956	0.957625		Pseudomonas_protegens_Pf-5	Pseudomonas_mandelii_JR-1	0.172406	25.2	2.4041	0.01
P_fluorescens_FH5	P_sp_GM49	0.851435	0.958694		Pseudomonas_protegens_Pf-5	Pseudomonas_fluorescens_R124	0.169622	25.6	2.40871	0.01
P_fluorescens_FH5	P_sp_GM50	0.852283	0.951693		Pseudomonas_protegens_Pf-5	Pseudomonas_sp_QTF5	0.166805	26	2.41323	0.02
P_fluorescens_FH5	P_sp_GM55	0.850939	0.959191		Pseudomonas_protegens_Pf-5	Pseudomonas_sp_Ag1	0.173517	25.1	2.40222	0.01
P_fluorescens_FH5	P_sp_GM60	0.850506	0.940008		Pseudomonas_protegens_Pf-5	Pseudomonas_sp_GM16	0.176716	24.7	2.39669	0.01
P_fluorescens_FH5	P_sp_GM67	0.848823	0.941737		Pseudomonas_protegens_Pf-5	Pseudomonas_corrugata_CFBP_5454	0.169265	25.7	2.40929	0.01
P_fluorescens_FH5	P_sp_GM74	0.853136	0.964474		Pseudomonas_protegens_Pf-5	Pseudomonas_fluorescens_A506	0.17558	24.8	2.39868	0.01
P_fluorescens_FH5	P_sp_GM78	0.851483	0.974361		Pseudomonas_protegens_Pf-5	Pseudomonas_sp_URMO17WK12-I12	0.173888	25	2.40159	0.01
P_fluorescens_FH5	P_sp_GM79	0.849378	0.95471		Pseudomonas_protegens_Pf-5	Pseudomonas_fluorescens_EGD-AQ6	0.178702	24.4	2.39317	0.01
P_fluorescens_FH5	P_sp_GM80	0.848866	0.906131		Pseudomonas_protegens_Pf-5	Pseudomonas_sp_GM41_2012	0.169901	25.6	2.40825	0.01
P_fluorescens_FH5	P_sp_H1h	0.851048	0.933433		Pseudomonas_protegens_Pf-5	Pseudomonas_sp_GM55	0.165721	26.2	2.41493	0.02
P_fluorescens_FH5	P_sp_PAMC_25886	0.876367	0.976688		Pseudomonas_protegens_Pf-5	Pseudomonas_sp_G52012	0.167947	25.9	2.41141	0.01
P_fluorescens_FH5	P_sp_PAMC_26793	0.873969	0.981561		Pseudomonas_protegens_Pf-5	Pseudomonas_fluorescens_SS101	0.174925	24.9	2.39981	0.01
P_fluorescens_FH5	P_sp_PH1b	0.851496	0.948164		Pseudomonas_protegens_Pf-5	Pseudomonas_sp_GM67	0.169564	25.6	2.4088	0.01
P_fluorescens_FH5	P_sp_QTF5	0.850622	0.95058		Pseudomonas_protegens_Pf-5	Pseudomonas_protegens_CHA0	0.0125404	89.6	2.15096	95.67
P_fluorescens_FH5	P_sp_R62	0.850001	0.912635		Pseudomonas_protegens_Pf-5	Pseudomonas_sp_GM48	0.164574	26.3	2.41671	0.02
P_fluorescens_FH5	P_sp_R81	0.890143	0.99222		Pseudomonas_protegens_Pf-5	Pseudomonas_chlororaphis_YL-1	0.146639	29.2	2.44168	0.07
P_fluorescens_FH5	P_sp_TKP	0.882858	0.990813		Pseudomonas_protegens_Pf-5	Pseudomonas_sp_UW4	0.162715	26.6	2.41955	0.02
P_fluorescens_FH5	P_sp_UK4	0.87751	0.983695		Pseudomonas_protegens_Pf-5	Pseudomonas_fluorescens_Q2-87	0.16952	25.6	2.40887	0.01
P_fluorescens_FH5	P_sp_URIL14HWK12-I6	0.850782	0.922143		Pseudomonas_protegens_Pf-5	Pseudomonas_sp_URIL14HWK12-I6	0.172741	25.2	2.40353	0.01
P_fluorescens_FH5	P_sp_URIL14HWK12-I7	0.849708	0.976604		Pseudomonas_protegens_Pf-5	Pseudomonas_fluorescens_Q8r1-96	0.166268	26.1	2.41408	0.02
P_fluorescens_FH5	P_sp_URMO17WK12-I12	0.850445	0.951017		Pseudomonas_protegens_Pf-5	Pseudomonas_sp_PAMC_25886	0.173574	25.1	2.40212	0.01
P_fluorescens_FH5	P_sp_UW4	0.84539	0.96263		Pseudomonas_protegens_Pf-5	Pseudomonas_fluorescens_FH5	0.176202	24.7	2.39759	0.01
P_fluorescens_FH5	P_synxantha_BG33R	0.880705	0.996814		Pseudomonas_protegens_Pf-5	Pseudomonas_sp_R62	0.168585	25.8	2.41039	0.01
P_fluorescens_FH5	P_tolaasii_6264	0.888429	0.978134		Pseudomonas_protegens_Pf-5	Pseudomonas_sp_CF150	0.175811	24.8	2.39828	0.01
P_fluorescens_FH5	P_tolaasii_PMS117	0.885728	0.980756		Pseudomonas_protegens_Pf-5	Pseudomonas_sp_CMAA1215	0.13354	31.6	2.45732	0.2
P_fluorescens_FH5	P_umsongensis_20MFCvi11	0.852832	0.9603		Pseudomonas_protegens_Pf-5	Pseudomonas_sp_R81	0.178159	24.5	2.39414	0.01
P_fluorescens_FH5	P_umsongensis_UNC430CL58Col	0.851381	0.959086		Pseudomonas_protegens_Pf-5	Pseudomonas_fluorescens_NCIMB_11764	0.169303	25.7	2.40923	0.01
P_fluorescens_FH5	P_veronii_1YdBTEX2	0.889521	0.983972		Pseudomonas_protegens_Pf-5	Pseudomonas_brassicacearum_51MFCVI21	0.166766	26	2.41329	0.02
P_fluorescens_LMG_5329	P_fluorescens_NCIMB_11764	0.85724	0.954484		Pseudomonas_sp_GM33	Pseudomonas_sp_CBZ-4	0.168983	25.7	2.40974	0.01
P_fluorescens_LMG_5329	P_fluorescens_NZ007	0.894115	0.990549		Pseudomonas_sp_GM33	Pseudomonas_umsongensis_UNC430CL58Col	0.134529	31.4	2.45618	0.19
P_fluorescens_LMG_5329	P_fluorescens_NZ011	0.846306	0.915774		Pseudomonas_sp_GM33	Pseudomonas_chlororaphis_subsp_aurantiaca_PB-St2	0.157012	27.5	2.42788	0.03
P_fluorescens_LMG_5329	P_fluorescens_NZ052	0.947183	0.999366		Pseudomonas_sp_GM33	Pseudomonas_chlororaphis_HT66	0.157399	27.4	2.42733	0.03
P_fluorescens_LMG_5329	P_fluorescens_NZI7	0.854125	0.949897		Pseudomonas_sp_GM33	Pseudomonas_sp_GM79	0.13778	30.8	2.45239	0.15
P_fluorescens_LMG_5329	P_fluorescens_Pf0-1	0.840977	0.945212		Pseudomonas_sp_GM33	Pseudomonas_sp_TKP	0.171058	25.4	2.40635	0.01
P_fluorescens_LMG_5329	P_fluorescens_Pf29Arp	0.854299	0.961911		Pseudomonas_sp_GM33	Pseudomonas_sp_GM24	0.151662	28.3	2.4352	0.05
P_fluorescens_LMG_5329	P_fluorescens_Q2-87	0.838905	0.962675		Pseudomonas_sp_GM33	Pseudomonas_sp_2-9_22010	0.170986	25.4	2.40647	0.01
P_fluorescens_LMG_5329	P_fluorescens_Q8r1-96	0.842876	0.964394		Pseudomonas_sp_GM33	Pseudomonas_tolaasii_PMS117	0.173659	25.1	2.40198	0.01
P_fluorescens_LMG_5329	P_fluorescens_R124	0.850771	0.931128		Pseudomonas_sp_GM33	Pseudomonas_sp_GM74	0.0757711	48.3	2.60454	14.67
P_fluorescens_LMG_5329	P_fluorescens_S12	0.851117	0.965592		Pseudomonas_sp_GM33	Pseudomonas_fluorescens_ATCC_17400	0.170698	25.5	2.40694	0.01
P_fluorescens_LMG_5329	P_fluorescens_SBW25	0.894157	0.996074		Pseudomonas_sp_GM33	Pseudomonas_sp_GM18	0.130938	32.2	2.46033	0.25
P_fluorescens_LMG_5329	P_fluorescens_SS101	0.88412	0.99015		Pseudomonas_sp_GM33	Pseudomonas_fluorescens_S12	0.157337	27.4	2.42742	0.03
P_fluorescens_LMG_5329	P_fluorescens_WH6	0.887782	0.993378		Pseudomonas_sp_GM33	Pseudomonas_fluorescens_Pf0-1	0.140991	30.2	2.4486	0.11
P_fluorescens_LMG_5329	P_fluorescens_Wayne1	0.849043	0.945141		Pseudomonas_sp_GM33	Pseudomonas_sp_URIL14HWK12-I7	0.157972	27.3	2.42651	0.03
P_fluorescens_LMG_5329	P_fluorescens_Wood1R	0.846075	0.966822		Pseudomonas_sp_GM33	Pseudomonas_sp_CFII68	0.156741	27.5	2.42826	0.03
P_fluorescens_LMG_5329	P_mandelii_36MFCvi1_1	0.856236	0.961662		Pseudomonas_sp_GM33	Pseudomonas_fluorescens_Pf29Arp	0.161645	26.8	2.42115	0.02
P_fluorescens_LMG_5329	P_mandelii_JR-1	0.853072	0.958097		Pseudomonas_sp_GM33	Pseudomonas_brassicacearum_DF41	0.159753	27.1	2.42394	0.03
P_fluorescens_LMG_5329	P_poae_RE_1_1_14	0.88206	0.988396		Pseudomonas_sp_GM33	Pseudomonas_mandelii_36MFCvi11	0.134454	31.5	2.45626	0.19
P_fluorescens_LMG_5329	P_protegens_CHA0	0.842949	0.945688		Pseudomonas_sp_GM33	Pseudomonas_fluorescens_SBW25	0.171486	25.4	2.40564	0.01
P_fluorescens_LMG_5329	P_protegens_Pf-5	0.843964	0.94549		Pseudomonas_sp_GM33	Pseudomonas_poae_RE_1_1_14	0.170559	25.5	2.40717	0.01
P_fluorescens_LMG_5329	P_sp_2-92_2010	0.938881	0.998877		Pseudomonas_sp_GM33	Pseudomonas_sp_PH1b	0.164913	26.3	2.41619	0.02
P_fluorescens_LMG_5329	P_sp_35MFCvi1_1	0.857774	0.96052		Pseudomonas_sp_GM33	Pseudomonas_sp_GM17	0.156712	27.5	2.4283	0.03
P_fluorescens_LMG_5329	P_sp_45MFCol3_1	0.853097	0.962778		Pseudomonas_sp_GM33	Pseudomonas_sp_GM49	0.0780338	47.4	2.59121	12.62
P_fluorescens_LMG_5329	P_sp_Ag1	0.882171	0.983486		Pseudomonas_sp_GM33	Pseudomonas_sp_UK4	0.160942	26.9	2.4222	0.02
P_fluorescens_LMG_5329	P_sp_CBZ-4	0.902304	0.992339		Pseudomonas_sp_GM33	Pseudomonas_fluorescens_NZ007	0.170962	25.4	2.40651	0.01
P_fluorescens_LMG_5329	P_sp_CF150	0.883213	0.990188		Pseudomonas_sp_GM33	Pseudomonas_sp_GM25	0.142307	30	2.44701	0.1
P_fluorescens_LMG_5329	P_sp_CFII68	0.852236	0.967246		Pseudomonas_sp_GM33	Pseudomonas_sp_H1h	0.14916	28.8	2.43847	0.06
P_fluorescens_LMG_5329	P_sp_CFT9	0.887276	0.990716		Pseudomonas_sp_GM33	Pseudomonas_sp_45MFCol31	0.13315	31.7	2.45777	0.21
P_fluorescens_LMG_5329	P_sp_CHM02	0.911809	0.997057		Pseudomonas_sp_GM33	Pseudomonas_sp_GM78	0.126497	33.1	2.46551	0.35
P_fluorescens_LMG_5329	P_sp_CMAA1215	0.841465	0.921012		Pseudomonas_sp_GM33	Pseudomonas_brassicacearum_subsp_brassicacearum_NFM421	0.157415	27.4	2.4273	0.03
P_fluorescens_LMG_5329	P_sp_FH1	0.963095	0.999437		Pseudomonas_sp_GM33	Pseudomonas_fluorescens_LMG_5329	0.170639	25.5	2.40704	0.01
P_fluorescens_LMG_5329	P_sp_FH4	0.876122	0.977108		Pseudomonas_sp_GM33	Pseudomonas_sp_GM80	0.150992	28.5	2.43608	0.05
P_fluorescens_LMG_5329	P_sp_G5_2012	0.852572	0.965093		Pseudomonas_sp_GM33	Pseudomonas_synxantha_BG33R	0.172414	25.2	2.40408	0.01
P_fluorescens_LMG_5329	P_sp_GM102	0.852168	0.948009		Pseudomonas_sp_GM33	Pseudomonas_veronii_1YdBTEX2	0.167331	25.9	2.4124	0.02
P_fluorescens_LMG_5329	P_sp_GM16	0.843452	0.909999		Pseudomonas_sp_GM33	Pseudomonas_fluorescens_BBc6R8	0.168254	25.8	2.41092	0.01
P_fluorescens_LMG_5329	P_sp_GM17	0.857769	0.959446		Pseudomonas_sp_GM33	Pseudomonas_sp_GM30	0.148648	28.8	2.43913	0.06
P_fluorescens_LMG_5329	P_sp_GM18	0.85675	0.960541		Pseudomonas_sp_GM33	Pseudomonas_fluorescens_NZ052	0.171453	25.4	2.40569	0.01
P_fluorescens_LMG_5329	P_sp_GM21	0.850747	0.943431		Pseudomonas_sp_GM33	Pseudomonas_sp_PAMC_26793	0.168922	25.7	2.40984	0.01
P_fluorescens_LMG_5329	P_sp_GM24	0.844094	0.912011		Pseudomonas_sp_GM33	Pseudomonas_extremaustralis_14-3_substr_14-3b	0.168242	25.8	2.41094	0.01
P_fluorescens_LMG_5329	P_sp_GM25	0.849734	0.942268		Pseudomonas_sp_GM33	Pseudomonas_sp_GM50	0.137896	30.8	2.45226	0.15
P_fluorescens_LMG_5329	P_sp_GM30	0.852154	0.932567		Pseudomonas_sp_GM33	Pseudomonas_fluorescens_BRIP34879	0.17059	25.5	2.40712	0.01
P_fluorescens_LMG_5329	P_sp_GM33	0.851914	0.961049		Pseudomonas_sp_GM33	Pseudomonas_fluorescens_Wayne1	0.164493	26.3	2.41684	0.02
P_fluorescens_LMG_5329	P_sp_GM41_2012	0.850303	0.951275		Pseudomonas_sp_GM33	Pseudomonas_fluorescens_WH6	0.168645	25.8	2.41029	0.01
P_fluorescens_LMG_5329	P_sp_GM48	0.851841	0.950127		Pseudomonas_sp_GM33	Pseudomonas_mandelii_JR-1	0.137353	30.9	2.45289	0.15
P_fluorescens_LMG_5329	P_sp_GM49	0.852365	0.951993		Pseudomonas_sp_GM33	Pseudomonas_fluorescens_R124	0.14728	29.1	2.44087	0.07
P_fluorescens_LMG_5329	P_sp_GM50	0.850918	0.949767		Pseudomonas_sp_GM33	Pseudomonas_sp_QTF5	0.13662	31	2.45375	0.16
P_fluorescens_LMG_5329	P_sp_GM55	0.854345	0.953473		Pseudomonas_sp_GM33	Pseudomonas_sp_Ag1	0.169066	25.7	2.40961	0.01
P_fluorescens_LMG_5329	P_sp_GM60	0.85279	0.947021		Pseudomonas_sp_GM33	Pseudomonas_sp_GM16	0.152163	28.3	2.43453	0.05
P_fluorescens_LMG_5329	P_sp_GM67	0.854038	0.95005		Pseudomonas_sp_GM33	Pseudomonas_corrugata_CFBP_5454	0.163569	26.5	2.41825	0.02
P_fluorescens_LMG_5329	P_sp_GM74	0.851834	0.959027		Pseudomonas_sp_GM33	Pseudomonas_fluorescens_A506	0.173397	25.1	2.40242	0.01
P_fluorescens_LMG_5329	P_sp_GM78	0.849185	0.970704		Pseudomonas_sp_GM33	Pseudomonas_sp_URMO17WK12-I12	0.137083	30.9	2.45321	0.15
P_fluorescens_LMG_5329	P_sp_GM79	0.853958	0.950668		Pseudomonas_sp_GM33	Pseudomonas_fluorescens_EGD-AQ6	0.172791	25.2	2.40345	0.01
P_fluorescens_LMG_5329	P_sp_GM80	0.845349	0.922323		Pseudomonas_sp_GM33	Pseudomonas_sp_GM41_2012	0.133002	31.8	2.45794	0.21
P_fluorescens_LMG_5329	P_sp_H1h	0.850989	0.940266		Pseudomonas_sp_GM33	Pseudomonas_sp_GM55	0.0837038	45.2	2.56227	8.55
P_fluorescens_LMG_5329	P_sp_PAMC_25886	0.885046	0.982758		Pseudomonas_sp_GM33	Pseudomonas_sp_G52012	0.131547	32	2.45962	0.24
P_fluorescens_LMG_5329	P_sp_PAMC_26793	0.882442	0.984676		Pseudomonas_sp_GM33	Pseudomonas_fluorescens_SS101	0.172252	25.3	2.40436	0.01
P_fluorescens_LMG_5329	P_sp_PH1b	0.849122	0.949582		Pseudomonas_sp_GM33	Pseudomonas_sp_GM67	0.134773	31.4	2.45589	0.18
P_fluorescens_LMG_5329	P_sp_QTF5	0.853578	0.945168		Pseudomonas_sp_GM33	Pseudomonas_protegens_CHA0	0.163545	26.5	2.41829	0.02
P_fluorescens_LMG_5329	P_sp_R62	0.848725	0.922414		Pseudomonas_sp_GM33	Pseudomonas_sp_GM48	0.081361	46.1	2.57348	10.06
P_fluorescens_LMG_5329	P_sp_R81	0.926755	0.998186		Pseudomonas_sp_GM33	Pseudomonas_chlororaphis_YL-1	0.156705	27.5	2.42831	0.03
P_fluorescens_LMG_5329	P_sp_TKP	0.889217	0.989243		Pseudomonas_sp_GM33	Pseudomonas_sp_UW4	0.0420332	65.9	2.89601	69.63
P_fluorescens_LMG_5329	P_sp_UK4	0.868081	0.974732		Pseudomonas_sp_GM33	Pseudomonas_fluorescens_Q2-87	0.162225	26.7	2.42029	0.02
P_fluorescens_LMG_5329	P_sp_URIL14HWK12-I6	0.847724	0.932981		Pseudomonas_sp_GM33	Pseudomonas_sp_URIL14HWK12-I6	0.149329	28.7	2.43825	0.06
P_fluorescens_LMG_5329	P_sp_URIL14HWK12-I7	0.849518	0.966007		Pseudomonas_sp_GM33	Pseudomonas_fluorescens_Q8r1-96	0.157463	27.4	2.42724	0.03
P_fluorescens_LMG_5329	P_sp_URMO17WK12-I12	0.849916	0.956385		Pseudomonas_sp_GM33	Pseudomonas_sp_PAMC_25886	0.168359	25.8	2.41075	0.01
P_fluorescens_LMG_5329	P_sp_UW4	0.848489	0.95569		Pseudomonas_sp_GM33	Pseudomonas_fluorescens_FH5	0.17357	25.1	2.40213	0.01
P_fluorescens_LMG_5329	P_synxantha_BG33R	0.888243	0.988213		Pseudomonas_sp_GM33	Pseudomonas_sp_R62	0.147964	29	2.44	0.07
P_fluorescens_LMG_5329	P_tolaasii_6264	0.895819	0.984165		Pseudomonas_sp_GM33	Pseudomonas_sp_CF150	0.173192	25.1	2.40277	0.01
P_fluorescens_LMG_5329	P_tolaasii_PMS117	0.895356	0.98691		Pseudomonas_sp_GM33	Pseudomonas_sp_CMAA1215	0.167932	25.9	2.41144	0.01
P_fluorescens_LMG_5329	P_umsongensis_20MFCvi11	0.857774	0.960558		Pseudomonas_sp_GM33	Pseudomonas_sp_R81	0.172137	25.3	2.40455	0.01
P_fluorescens_LMG_5329	P_umsongensis_UNC430CL58Col	0.85551	0.960022		Pseudomonas_sp_GM33	Pseudomonas_fluorescens_NCIMB_11764	0.133389	31.7	2.45749	0.21
P_fluorescens_LMG_5329	P_veronii_1YdBTEX2	0.892462	0.991944		Pseudomonas_sp_GM33	Pseudomonas_brassicacearum_51MFCVI21	0.158018	27.3	2.42645	0.03
P_fluorescens_NCIMB_11764	P_fluorescens_NZ007	0.846429	0.950179		Pseudomonas_sp_CBZ-4	Pseudomonas_umsongensis_UNC430CL58Col	0.169514	25.6	2.40888	0.01
P_fluorescens_NCIMB_11764	P_fluorescens_NZ011	0.863465	0.969732		Pseudomonas_sp_CBZ-4	Pseudomonas_chlororaphis_subsp_aurantiaca_PB-St2	0.166065	26.1	2.4144	0.02
P_fluorescens_NCIMB_11764	P_fluorescens_NZ052	0.847175	0.956423		Pseudomonas_sp_CBZ-4	Pseudomonas_chlororaphis_HT66	0.167197	26	2.41261	0.02
P_fluorescens_NCIMB_11764	P_fluorescens_NZI7	0.850343	0.928427		Pseudomonas_sp_CBZ-4	Pseudomonas_sp_GM79	0.170212	25.5	2.40774	0.01
P_fluorescens_NCIMB_11764	P_fluorescens_Pf0-1	0.862987	0.984888		Pseudomonas_sp_CBZ-4	Pseudomonas_sp_TKP	0.121006	34.3	2.47219	0.53
P_fluorescens_NCIMB_11764	P_fluorescens_Pf29Arp	0.852381	0.958056		Pseudomonas_sp_CBZ-4	Pseudomonas_sp_GM24	0.175289	24.8	2.39918	0.01
P_fluorescens_NCIMB_11764	P_fluorescens_Q2-87	0.863236	0.958688		Pseudomonas_sp_CBZ-4	Pseudomonas_sp_2-9_22010	0.115896	35.6	2.47896	0.78
P_fluorescens_NCIMB_11764	P_fluorescens_Q8r1-96	0.854953	0.958313		Pseudomonas_sp_CBZ-4	Pseudomonas_tolaasii_PMS117	0.122946	33.9	2.46978	0.46
P_fluorescens_NCIMB_11764	P_fluorescens_R124	0.866604	0.977539		Pseudomonas_sp_CBZ-4	Pseudomonas_sp_GM74	0.170144	25.5	2.40785	0.01
P_fluorescens_NCIMB_11764	P_fluorescens_S12	0.857027	0.957771		Pseudomonas_sp_CBZ-4	Pseudomonas_fluorescens_ATCC_17400	0.142607	29.9	2.44665	0.1
P_fluorescens_NCIMB_11764	P_fluorescens_SBW25	0.852116	0.950042		Pseudomonas_sp_CBZ-4	Pseudomonas_sp_GM18	0.169361	25.7	2.40913	0.01
P_fluorescens_NCIMB_11764	P_fluorescens_SS101	0.844486	0.94708		Pseudomonas_sp_CBZ-4	Pseudomonas_fluorescens_S12	0.169574	25.6	2.40879	0.01
P_fluorescens_NCIMB_11764	P_fluorescens_WH6	0.845909	0.948985		Pseudomonas_sp_CBZ-4	Pseudomonas_fluorescens_Pf0-1	0.17289	25.2	2.40328	0.01
P_fluorescens_NCIMB_11764	P_fluorescens_Wayne1	0.84827	0.921777		Pseudomonas_sp_CBZ-4	Pseudomonas_sp_URIL14HWK12-I7	0.171685	25.3	2.40531	0.01
P_fluorescens_NCIMB_11764	P_fluorescens_Wood1R	0.858947	0.959984		Pseudomonas_sp_CBZ-4	Pseudomonas_sp_CFII68	0.169234	25.7	2.40934	0.01
P_fluorescens_NCIMB_11764	P_mandelii_36MFCvi1_1	0.883692	0.994444		Pseudomonas_sp_CBZ-4	Pseudomonas_fluorescens_Pf29Arp	0.172275	25.3	2.40432	0.01
P_fluorescens_NCIMB_11764	P_mandelii_JR-1	0.892012	0.997089		Pseudomonas_sp_CBZ-4	Pseudomonas_brassicacearum_DF41	0.172348	25.2	2.4042	0.01
P_fluorescens_NCIMB_11764	P_poae_RE_1_1_14	0.843882	0.951297		Pseudomonas_sp_CBZ-4	Pseudomonas_mandelii_36MFCvi11	0.169393	25.6	2.40908	0.01
P_fluorescens_NCIMB_11764	P_protegens_CHA0	0.845708	0.922408		Pseudomonas_sp_CBZ-4	Pseudomonas_fluorescens_SBW25	0.115525	35.6	2.47948	0.81
P_fluorescens_NCIMB_11764	P_protegens_Pf-5	0.846076	0.922098		Pseudomonas_sp_CBZ-4	Pseudomonas_poae_RE_1_1_14	0.128354	32.7	2.46333	0.3
P_fluorescens_NCIMB_11764	P_sp_2-92_2010	0.846903	0.956611		Pseudomonas_sp_CBZ-4	Pseudomonas_sp_PH1b	0.173581	25.1	2.40211	0.01
P_fluorescens_NCIMB_11764	P_sp_35MFCvi1_1	0.884195	0.995603		Pseudomonas_sp_CBZ-4	Pseudomonas_sp_GM17	0.165874	26.1	2.41469	0.02
P_fluorescens_NCIMB_11764	P_sp_45MFCol3_1	0.885338	0.994854		Pseudomonas_sp_CBZ-4	Pseudomonas_sp_GM49	0.169576	25.6	2.40878	0.01
P_fluorescens_NCIMB_11764	P_sp_Ag1	0.851182	0.965724		Pseudomonas_sp_CBZ-4	Pseudomonas_sp_UK4	0.134456	31.5	2.45626	0.19
P_fluorescens_NCIMB_11764	P_sp_CBZ-4	0.850027	0.951627		Pseudomonas_sp_CBZ-4	Pseudomonas_fluorescens_NZ007	0.122038	34.1	2.4709	0.49
P_fluorescens_NCIMB_11764	P_sp_CF150	0.846337	0.951543		Pseudomonas_sp_CBZ-4	Pseudomonas_sp_GM25	0.173337	25.1	2.40253	0.01
P_fluorescens_NCIMB_11764	P_sp_CFII68	0.856569	0.958439		Pseudomonas_sp_CBZ-4	Pseudomonas_sp_H1h	0.174184	25	2.40108	0.01
P_fluorescens_NCIMB_11764	P_sp_CFT9	0.845422	0.952181		Pseudomonas_sp_CBZ-4	Pseudomonas_sp_45MFCol31	0.169088	25.7	2.40957	0.01
P_fluorescens_NCIMB_11764	P_sp_CHM02	0.848736	0.954564		Pseudomonas_sp_CBZ-4	Pseudomonas_sp_GM78	0.170974	25.4	2.40649	0.01
P_fluorescens_NCIMB_11764	P_sp_CMAA1215	0.842779	0.894716		Pseudomonas_sp_CBZ-4	Pseudomonas_brassicacearum_subsp_brassicacearum_NFM421	0.171221	25.4	2.40608	0.01
P_fluorescens_NCIMB_11764	P_sp_FH1	0.849792	0.954894		Pseudomonas_sp_CBZ-4	Pseudomonas_fluorescens_LMG_5329	0.113217	36.2	2.48284	0.96
P_fluorescens_NCIMB_11764	P_sp_FH4	0.849451	0.955329		Pseudomonas_sp_CBZ-4	Pseudomonas_sp_GM80	0.17344	25.1	2.40235	0.01
P_fluorescens_NCIMB_11764	P_sp_G5_2012	0.873896	0.97414		Pseudomonas_sp_CBZ-4	Pseudomonas_synxantha_BG33R	0.12706	33	2.46484	0.33
P_fluorescens_NCIMB_11764	P_sp_GM102	0.884992	0.992359		Pseudomonas_sp_CBZ-4	Pseudomonas_veronii_1YdBTEX2	0.117933	35.1	2.47618	0.67
P_fluorescens_NCIMB_11764	P_sp_GM16	0.863633	0.9694		Pseudomonas_sp_CBZ-4	Pseudomonas_fluorescens_BBc6R8	0.136057	31.1	2.4544	0.17
P_fluorescens_NCIMB_11764	P_sp_GM17	0.857582	0.940697		Pseudomonas_sp_CBZ-4	Pseudomonas_sp_GM30	0.171591	25.3	2.40546	0.01
P_fluorescens_NCIMB_11764	P_sp_GM18	0.885871	0.994793		Pseudomonas_sp_CBZ-4	Pseudomonas_fluorescens_NZ052	0.113178	36.2	2.4829	0.96
P_fluorescens_NCIMB_11764	P_sp_GM21	0.881841	0.992651		Pseudomonas_sp_CBZ-4	Pseudomonas_sp_PAMC_26793	0.1383	30.7	2.45178	0.14
P_fluorescens_NCIMB_11764	P_sp_GM24	0.864128	0.970771		Pseudomonas_sp_CBZ-4	Pseudomonas_extremaustralis_14-3_substr_14-3b	0.120128	34.5	2.47331	0.57
P_fluorescens_NCIMB_11764	P_sp_GM25	0.868598	0.982597		Pseudomonas_sp_CBZ-4	Pseudomonas_sp_GM50	0.170563	25.5	2.40716	0.01
P_fluorescens_NCIMB_11764	P_sp_GM30	0.865498	0.976543		Pseudomonas_sp_CBZ-4	Pseudomonas_fluorescens_BRIP34879	0.128269	32.7	2.46343	0.3
P_fluorescens_NCIMB_11764	P_sp_GM33	0.875596	0.98619		Pseudomonas_sp_CBZ-4	Pseudomonas_fluorescens_Wayne1	0.172617	25.2	2.40374	0.01
P_fluorescens_NCIMB_11764	P_sp_GM41_2012	0.893	0.995286		Pseudomonas_sp_CBZ-4	Pseudomonas_fluorescens_WH6	0.119976	34.6	2.4735	0.57
P_fluorescens_NCIMB_11764	P_sp_GM48	0.875743	0.989602		Pseudomonas_sp_CBZ-4	Pseudomonas_mandelii_JR-1	0.170782	25.5	2.4068	0.01
P_fluorescens_NCIMB_11764	P_sp_GM49	0.877308	0.98878		Pseudomonas_sp_CBZ-4	Pseudomonas_fluorescens_R124	0.17266	25.2	2.40367	0.01
P_fluorescens_NCIMB_11764	P_sp_GM50	0.885906	0.99272		Pseudomonas_sp_CBZ-4	Pseudomonas_sp_QTF5	0.169926	25.6	2.40821	0.01
P_fluorescens_NCIMB_11764	P_sp_GM55	0.875788	0.987973		Pseudomonas_sp_CBZ-4	Pseudomonas_sp_Ag1	0.135946	31.2	2.45453	0.17
P_fluorescens_NCIMB_11764	P_sp_GM60	0.910484	0.993103		Pseudomonas_sp_CBZ-4	Pseudomonas_sp_GM16	0.175841	24.8	2.39822	0.01
P_fluorescens_NCIMB_11764	P_sp_GM67	0.910025	0.993761		Pseudomonas_sp_CBZ-4	Pseudomonas_corrugata_CFBP_5454	0.176697	24.7	2.39673	0.01
P_fluorescens_NCIMB_11764	P_sp_GM74	0.875968	0.985893		Pseudomonas_sp_CBZ-4	Pseudomonas_fluorescens_A506	0.126816	33	2.46513	0.34
P_fluorescens_NCIMB_11764	P_sp_GM78	0.877325	0.979444		Pseudomonas_sp_CBZ-4	Pseudomonas_sp_URMO17WK12-I12	0.172141	25.3	2.40454	0.01
P_fluorescens_NCIMB_11764	P_sp_GM79	0.884783	0.992456		Pseudomonas_sp_CBZ-4	Pseudomonas_fluorescens_EGD-AQ6	0.117408	35.2	2.47688	0.7
P_fluorescens_NCIMB_11764	P_sp_GM80	0.863439	0.970007		Pseudomonas_sp_CBZ-4	Pseudomonas_sp_GM41_2012	0.170634	25.5	2.40705	0.01
P_fluorescens_NCIMB_11764	P_sp_H1h	0.86463	0.984909		Pseudomonas_sp_CBZ-4	Pseudomonas_sp_GM55	0.17134	25.4	2.40588	0.01
P_fluorescens_NCIMB_11764	P_sp_PAMC_25886	0.850686	0.9675		Pseudomonas_sp_CBZ-4	Pseudomonas_sp_G52012	0.169954	25.6	2.40816	0.01
P_fluorescens_NCIMB_11764	P_sp_PAMC_26793	0.849438	0.968998		Pseudomonas_sp_CBZ-4	Pseudomonas_fluorescens_SS101	0.126193	33.2	2.46587	0.36
P_fluorescens_NCIMB_11764	P_sp_PH1b	0.847395	0.932846		Pseudomonas_sp_CBZ-4	Pseudomonas_sp_GM67	0.170486	25.5	2.40729	0.01
P_fluorescens_NCIMB_11764	P_sp_QTF5	0.885987	0.990827		Pseudomonas_sp_CBZ-4	Pseudomonas_protegens_CHA0	0.172718	25.2	2.40357	0.01
P_fluorescens_NCIMB_11764	P_sp_R62	0.86192	0.971892		Pseudomonas_sp_CBZ-4	Pseudomonas_sp_GM48	0.170446	25.5	2.40736	0.01
P_fluorescens_NCIMB_11764	P_sp_R81	0.845961	0.957856		Pseudomonas_sp_CBZ-4	Pseudomonas_chlororaphis_YL-1	0.166504	26.1	2.41371	0.02
P_fluorescens_NCIMB_11764	P_sp_TKP	0.844399	0.951394		Pseudomonas_sp_CBZ-4	Pseudomonas_sp_UW4	0.169332	25.7	2.40918	0.01
P_fluorescens_NCIMB_11764	P_sp_UK4	0.852165	0.953278		Pseudomonas_sp_CBZ-4	Pseudomonas_fluorescens_Q2-87	0.173587	25.1	2.4021	0.01
P_fluorescens_NCIMB_11764	P_sp_URIL14HWK12-I6	0.864634	0.977075		Pseudomonas_sp_CBZ-4	Pseudomonas_sp_URIL14HWK12-I6	0.174765	24.9	2.40009	0.01
P_fluorescens_NCIMB_11764	P_sp_URIL14HWK12-I7	0.855713	0.959151		Pseudomonas_sp_CBZ-4	Pseudomonas_fluorescens_Q8r1-96	0.171347	25.4	2.40587	0.01
P_fluorescens_NCIMB_11764	P_sp_URMO17WK12-I12	0.885851	0.996793		Pseudomonas_sp_CBZ-4	Pseudomonas_sp_PAMC_25886	0.135563	31.2	2.45498	0.17
P_fluorescens_NCIMB_11764	P_sp_UW4	0.871176	0.984677		Pseudomonas_sp_CBZ-4	Pseudomonas_fluorescens_FH5	0.126637	33.1	2.46534	0.34
P_fluorescens_NCIMB_11764	P_synxantha_BG33R	0.844642	0.95632		Pseudomonas_sp_CBZ-4	Pseudomonas_sp_R62	0.1704	25.5	2.40743	0.01
P_fluorescens_NCIMB_11764	P_tolaasii_6264	0.846985	0.96165		Pseudomonas_sp_CBZ-4	Pseudomonas_sp_CF150	0.126558	33.1	2.46544	0.35
P_fluorescens_NCIMB_11764	P_tolaasii_PMS117	0.846827	0.962826		Pseudomonas_sp_CBZ-4	Pseudomonas_sp_CMAA1215	0.176424	24.7	2.39721	0.01
P_fluorescens_NCIMB_11764	P_umsongensis_20MFCvi11	0.884239	0.995636		Pseudomonas_sp_CBZ-4	Pseudomonas_sp_R81	0.116775	35.3	2.47775	0.73
P_fluorescens_NCIMB_11764	P_umsongensis_UNC430CL58Col	0.883361	0.994807		Pseudomonas_sp_CBZ-4	Pseudomonas_fluorescens_NCIMB_11764	0.168414	25.8	2.41066	0.01
P_fluorescens_NCIMB_11764	P_veronii_1YdBTEX2	0.851232	0.953786		Pseudomonas_sp_CBZ-4	Pseudomonas_brassicacearum_51MFCVI21	0.171529	25.4	2.40556	0.01
P_fluorescens_NZ007	P_fluorescens_NZ011	0.819854	0.91121		Pseudomonas_umsongensis_UNC430CL58Col	Pseudomonas_chlororaphis_subsp_aurantiaca_PB-St2	0.158621	27.2	2.42558	0.03
P_fluorescens_NZ007	P_fluorescens_NZ052	0.879062	0.990096		Pseudomonas_umsongensis_UNC430CL58Col	Pseudomonas_chlororaphis_HT66	0.15859	27.2	2.42563	0.03
P_fluorescens_NZ007	P_fluorescens_NZI7	0.829059	0.928349		Pseudomonas_umsongensis_UNC430CL58Col	Pseudomonas_sp_GM79	0.0893154	43.2	2.53928	5.73
P_fluorescens_NZ007	P_fluorescens_Pf0-1	0.824351	0.935439		Pseudomonas_umsongensis_UNC430CL58Col	Pseudomonas_sp_TKP	0.172673	25.2	2.40365	0.01
P_fluorescens_NZ007	P_fluorescens_Pf29Arp	0.82787	0.942837		Pseudomonas_umsongensis_UNC430CL58Col	Pseudomonas_sp_GM24	0.148815	28.8	2.43892	0.06
P_fluorescens_NZ007	P_fluorescens_Q2-87	0.831284	0.948392		Pseudomonas_umsongensis_UNC430CL58Col	Pseudomonas_sp_2-9_22010	0.172975	25.2	2.40314	0.01
P_fluorescens_NZ007	P_fluorescens_Q8r1-96	0.82568	0.950183		Pseudomonas_umsongensis_UNC430CL58Col	Pseudomonas_tolaasii_PMS117	0.172053	25.3	2.40469	0.01
P_fluorescens_NZ007	P_fluorescens_R124	0.823246	0.922893		Pseudomonas_umsongensis_UNC430CL58Col	Pseudomonas_sp_GM74	0.134372	31.5	2.45636	0.19
P_fluorescens_NZ007	P_fluorescens_S12	0.837452	0.950197		Pseudomonas_umsongensis_UNC430CL58Col	Pseudomonas_fluorescens_ATCC_17400	0.171719	25.3	2.40525	0.01
P_fluorescens_NZ007	P_fluorescens_SBW25	0.865851	0.987952		Pseudomonas_umsongensis_UNC430CL58Col	Pseudomonas_sp_GM18	0.0520062	59.8	2.8061	51.6
P_fluorescens_NZ007	P_fluorescens_SS101	0.869134	0.987876		Pseudomonas_umsongensis_UNC430CL58Col	Pseudomonas_fluorescens_S12	0.154994	27.8	2.43069	0.04
P_fluorescens_NZ007	P_fluorescens_WH6	0.856192	0.986506		Pseudomonas_umsongensis_UNC430CL58Col	Pseudomonas_fluorescens_Pf0-1	0.146947	29.1	2.44129	0.07
P_fluorescens_NZ007	P_fluorescens_Wayne1	0.826872	0.923639		Pseudomonas_umsongensis_UNC430CL58Col	Pseudomonas_sp_URIL14HWK12-I7	0.156722	27.5	2.42828	0.03
P_fluorescens_NZ007	P_fluorescens_Wood1R	0.828992	0.951735		Pseudomonas_umsongensis_UNC430CL58Col	Pseudomonas_sp_CFII68	0.153676	28	2.43249	0.04
P_fluorescens_NZ007	P_mandelii_36MFCvi1_1	0.828465	0.955233		Pseudomonas_umsongensis_UNC430CL58Col	Pseudomonas_fluorescens_Pf29Arp	0.16246	26.6	2.41993	0.02
P_fluorescens_NZ007	P_mandelii_JR-1	0.838883	0.952979		Pseudomonas_umsongensis_UNC430CL58Col	Pseudomonas_brassicacearum_DF41	0.158242	27.3	2.42613	0.03
P_fluorescens_NZ007	P_poae_RE_1_1_14	0.865801	0.984317		Pseudomonas_umsongensis_UNC430CL58Col	Pseudomonas_mandelii_36MFCvi11	0.0114893	90.6	2.04403	95.99
P_fluorescens_NZ007	P_protegens_CHA0	0.827294	0.924564		Pseudomonas_umsongensis_UNC430CL58Col	Pseudomonas_fluorescens_SBW25	0.172164	25.3	2.4045	0.01
P_fluorescens_NZ007	P_protegens_Pf-5	0.826578	0.924219		Pseudomonas_umsongensis_UNC430CL58Col	Pseudomonas_poae_RE_1_1_14	0.173454	25.1	2.40233	0.01
P_fluorescens_NZ007	P_sp_2-92_2010	0.876052	0.990816		Pseudomonas_umsongensis_UNC430CL58Col	Pseudomonas_sp_PH1b	0.17001	25.6	2.40807	0.01
P_fluorescens_NZ007	P_sp_35MFCvi1_1	0.827593	0.954889		Pseudomonas_umsongensis_UNC430CL58Col	Pseudomonas_sp_GM17	0.158083	27.3	2.42635	0.03
P_fluorescens_NZ007	P_sp_45MFCol3_1	0.834856	0.956667		Pseudomonas_umsongensis_UNC430CL58Col	Pseudomonas_sp_GM49	0.131273	32.1	2.45994	0.24
P_fluorescens_NZ007	P_sp_Ag1	0.864442	0.977468		Pseudomonas_umsongensis_UNC430CL58Col	Pseudomonas_sp_UK4	0.163732	26.5	2.41801	0.02
P_fluorescens_NZ007	P_sp_CBZ-4	0.870118	0.98433		Pseudomonas_umsongensis_UNC430CL58Col	Pseudomonas_fluorescens_NZ007	0.171326	25.4	2.4059	0.01
P_fluorescens_NZ007	P_sp_CF150	0.870204	0.987459		Pseudomonas_umsongensis_UNC430CL58Col	Pseudomonas_sp_GM25	0.145554	29.4	2.44304	0.08
P_fluorescens_NZ007	P_sp_CFII68	0.824332	0.952046		Pseudomonas_umsongensis_UNC430CL58Col	Pseudomonas_sp_H1h	0.148595	28.9	2.4392	0.06
P_fluorescens_NZ007	P_sp_CFT9	0.868583	0.98786		Pseudomonas_umsongensis_UNC430CL58Col	Pseudomonas_sp_45MFCol31	0.0336851	71.8	2.92429	81.32
P_fluorescens_NZ007	P_sp_CHM02	0.876606	0.987505		Pseudomonas_umsongensis_UNC430CL58Col	Pseudomonas_sp_GM78	0.133715	31.6	2.45712	0.2
P_fluorescens_NZ007	P_sp_CMAA1215	0.818043	0.896486		Pseudomonas_umsongensis_UNC430CL58Col	Pseudomonas_brassicacearum_subsp_brassicacearum_NFM421	0.156634	27.5	2.42841	0.03
P_fluorescens_NZ007	P_sp_FH1	0.877799	0.989663		Pseudomonas_umsongensis_UNC430CL58Col	Pseudomonas_fluorescens_LMG_5329	0.17246	25.2	2.40401	0.01
P_fluorescens_NZ007	P_sp_FH4	0.84723	0.970912		Pseudomonas_umsongensis_UNC430CL58Col	Pseudomonas_sp_GM80	0.150581	28.5	2.43662	0.05
P_fluorescens_NZ007	P_sp_G5_2012	0.832045	0.953337		Pseudomonas_umsongensis_UNC430CL58Col	Pseudomonas_synxantha_BG33R	0.173608	25.1	2.40207	0.01
P_fluorescens_NZ007	P_sp_GM102	0.829763	0.944935		Pseudomonas_umsongensis_UNC430CL58Col	Pseudomonas_veronii_1YdBTEX2	0.171043	25.4	2.40637	0.01
P_fluorescens_NZ007	P_sp_GM16	0.824253	0.908504		Pseudomonas_umsongensis_UNC430CL58Col	Pseudomonas_fluorescens_BBc6R8	0.167683	25.9	2.41184	0.01
P_fluorescens_NZ007	P_sp_GM17	0.827316	0.939391		Pseudomonas_umsongensis_UNC430CL58Col	Pseudomonas_sp_GM30	0.148476	28.9	2.43935	0.06
P_fluorescens_NZ007	P_sp_GM18	0.833982	0.957051		Pseudomonas_umsongensis_UNC430CL58Col	Pseudomonas_fluorescens_NZ052	0.172103	25.3	2.40461	0.01
P_fluorescens_NZ007	P_sp_GM21	0.81567	0.944788		Pseudomonas_umsongensis_UNC430CL58Col	Pseudomonas_sp_PAMC_26793	0.168508	25.8	2.41051	0.01
P_fluorescens_NZ007	P_sp_GM24	0.824253	0.910675		Pseudomonas_umsongensis_UNC430CL58Col	Pseudomonas_extremaustralis_14-3_substr_14-3b	0.171729	25.3	2.40523	0.01
P_fluorescens_NZ007	P_sp_GM25	0.817632	0.932954		Pseudomonas_umsongensis_UNC430CL58Col	Pseudomonas_sp_GM50	0.0868539	44.1	2.54874	6.84
P_fluorescens_NZ007	P_sp_GM30	0.824808	0.925233		Pseudomonas_umsongensis_UNC430CL58Col	Pseudomonas_fluorescens_BRIP34879	0.173953	25	2.40148	0.01
P_fluorescens_NZ007	P_sp_GM33	0.824423	0.952312		Pseudomonas_umsongensis_UNC430CL58Col	Pseudomonas_fluorescens_Wayne1	0.168647	25.8	2.41029	0.01
P_fluorescens_NZ007	P_sp_GM41_2012	0.82647	0.94702		Pseudomonas_umsongensis_UNC430CL58Col	Pseudomonas_fluorescens_WH6	0.174337	25	2.40082	0.01
P_fluorescens_NZ007	P_sp_GM48	0.82519	0.944358		Pseudomonas_umsongensis_UNC430CL58Col	Pseudomonas_mandelii_JR-1	0.123041	33.9	2.46966	0.45
P_fluorescens_NZ007	P_sp_GM49	0.832828	0.944196		Pseudomonas_umsongensis_UNC430CL58Col	Pseudomonas_fluorescens_R124	0.147012	29.1	2.44121	0.07
P_fluorescens_NZ007	P_sp_GM50	0.829342	0.944666		Pseudomonas_umsongensis_UNC430CL58Col	Pseudomonas_sp_QTF5	0.0892076	43.3	2.53968	5.77
P_fluorescens_NZ007	P_sp_GM55	0.828759	0.945217		Pseudomonas_umsongensis_UNC430CL58Col	Pseudomonas_sp_Ag1	0.167709	25.9	2.41179	0.01
P_fluorescens_NZ007	P_sp_GM60	0.841362	0.941769		Pseudomonas_umsongensis_UNC430CL58Col	Pseudomonas_sp_GM16	0.149357	28.7	2.43822	0.06
P_fluorescens_NZ007	P_sp_GM67	0.83781	0.943895		Pseudomonas_umsongensis_UNC430CL58Col	Pseudomonas_corrugata_CFBP_5454	0.164539	26.3	2.41677	0.02
P_fluorescens_NZ007	P_sp_GM74	0.822405	0.950256		Pseudomonas_umsongensis_UNC430CL58Col	Pseudomonas_fluorescens_A506	0.173422	25.1	2.40238	0.01
P_fluorescens_NZ007	P_sp_GM78	0.854565	0.959399		Pseudomonas_umsongensis_UNC430CL58Col	Pseudomonas_sp_URMO17WK12-I12	0.129959	32.4	2.46146	0.27
P_fluorescens_NZ007	P_sp_GM79	0.845186	0.94836		Pseudomonas_umsongensis_UNC430CL58Col	Pseudomonas_fluorescens_EGD-AQ6	0.173712	25.1	2.40189	0.01
P_fluorescens_NZ007	P_sp_GM80	0.82659	0.918905		Pseudomonas_umsongensis_UNC430CL58Col	Pseudomonas_sp_GM41_2012	0.117209	35.2	2.47715	0.71
P_fluorescens_NZ007	P_sp_H1h	0.81915	0.933831		Pseudomonas_umsongensis_UNC430CL58Col	Pseudomonas_sp_GM55	0.132453	31.9	2.45858	0.22
P_fluorescens_NZ007	P_sp_PAMC_25886	0.860707	0.978022		Pseudomonas_umsongensis_UNC430CL58Col	Pseudomonas_sp_G52012	0.136582	31	2.45379	0.16
P_fluorescens_NZ007	P_sp_PAMC_26793	0.86087	0.979368		Pseudomonas_umsongensis_UNC430CL58Col	Pseudomonas_fluorescens_SS101	0.171998	25.3	2.40478	0.01
P_fluorescens_NZ007	P_sp_PH1b	0.831348	0.927203		Pseudomonas_umsongensis_UNC430CL58Col	Pseudomonas_sp_GM67	0.122666	34	2.47012	0.47
P_fluorescens_NZ007	P_sp_QTF5	0.841736	0.943023		Pseudomonas_umsongensis_UNC430CL58Col	Pseudomonas_protegens_CHA0	0.169125	25.7	2.40951	0.01
P_fluorescens_NZ007	P_sp_R62	0.814158	0.918476		Pseudomonas_umsongensis_UNC430CL58Col	Pseudomonas_sp_GM48	0.133066	31.7	2.45787	0.21
P_fluorescens_NZ007	P_sp_R81	0.872239	0.990114		Pseudomonas_umsongensis_UNC430CL58Col	Pseudomonas_chlororaphis_YL-1	0.158317	27.3	2.42602	0.03
P_fluorescens_NZ007	P_sp_TKP	0.861245	0.977638		Pseudomonas_umsongensis_UNC430CL58Col	Pseudomonas_sp_UW4	0.133951	31.6	2.45684	0.2
P_fluorescens_NZ007	P_sp_UK4	0.850881	0.969119		Pseudomonas_umsongensis_UNC430CL58Col	Pseudomonas_fluorescens_Q2-87	0.162423	26.7	2.41999	0.02
P_fluorescens_NZ007	P_sp_URIL14HWK12-I6	0.816857	0.92534		Pseudomonas_umsongensis_UNC430CL58Col	Pseudomonas_sp_URIL14HWK12-I6	0.14831	28.9	2.43956	0.07
P_fluorescens_NZ007	P_sp_URIL14HWK12-I7	0.824524	0.951332		Pseudomonas_umsongensis_UNC430CL58Col	Pseudomonas_fluorescens_Q8r1-96	0.156369	27.6	2.42878	0.04
P_fluorescens_NZ007	P_sp_URMO17WK12-I12	0.820329	0.952747		Pseudomonas_umsongensis_UNC430CL58Col	Pseudomonas_sp_PAMC_25886	0.16875	25.7	2.41012	0.01
P_fluorescens_NZ007	P_sp_UW4	0.8401	0.947851		Pseudomonas_umsongensis_UNC430CL58Col	Pseudomonas_fluorescens_FH5	0.173625	25.1	2.40204	0.01
P_fluorescens_NZ007	P_synxantha_BG33R	0.870981	0.986732		Pseudomonas_umsongensis_UNC430CL58Col	Pseudomonas_sp_R62	0.149044	28.8	2.43862	0.06
P_fluorescens_NZ007	P_tolaasii_6264	0.877972	0.989178		Pseudomonas_umsongensis_UNC430CL58Col	Pseudomonas_sp_CF150	0.172838	25.2	2.40337	0.01
P_fluorescens_NZ007	P_tolaasii_PMS117	0.875447	0.989931		Pseudomonas_umsongensis_UNC430CL58Col	Pseudomonas_sp_CMAA1215	0.176629	24.7	2.39685	0.01
P_fluorescens_NZ007	P_umsongensis_20MFCvi11	0.827593	0.954895		Pseudomonas_umsongensis_UNC430CL58Col	Pseudomonas_sp_R81	0.17241	25.2	2.40409	0.01
P_fluorescens_NZ007	P_umsongensis_UNC430CL58Col	0.833149	0.95373		Pseudomonas_umsongensis_UNC430CL58Col	Pseudomonas_fluorescens_NCIMB_11764	0.124488	33.6	2.4679	0.41
P_fluorescens_NZ007	P_veronii_1YdBTEX2	0.872187	0.981768		Pseudomonas_umsongensis_UNC430CL58Col	Pseudomonas_brassicacearum_51MFCVI21	0.156806	27.5	2.42817	0.03
P_fluorescens_NZ011	P_fluorescens_NZ052	0.838212	0.919583		Pseudomonas_chlororaphis_subsp_aurantiaca_PB-St2	Pseudomonas_chlororaphis_HT66	0.0480962	62.1	2.84436	59
P_fluorescens_NZ011	P_fluorescens_NZI7	0.840275	0.876114		Pseudomonas_chlororaphis_subsp_aurantiaca_PB-St2	Pseudomonas_sp_GM79	0.159065	27.2	2.42494	0.03
P_fluorescens_NZ011	P_fluorescens_Pf0-1	0.873506	0.981869		Pseudomonas_chlororaphis_subsp_aurantiaca_PB-St2	Pseudomonas_sp_TKP	0.169168	25.7	2.40945	0.01
P_fluorescens_NZ011	P_fluorescens_Pf29Arp	0.843854	0.906646		Pseudomonas_chlororaphis_subsp_aurantiaca_PB-St2	Pseudomonas_sp_GM24	0.168542	25.8	2.41046	0.01
P_fluorescens_NZ011	P_fluorescens_Q2-87	0.837164	0.901152		Pseudomonas_chlororaphis_subsp_aurantiaca_PB-St2	Pseudomonas_sp_2-9_22010	0.170226	25.5	2.40772	0.01
P_fluorescens_NZ011	P_fluorescens_Q8r1-96	0.843714	0.897323		Pseudomonas_chlororaphis_subsp_aurantiaca_PB-St2	Pseudomonas_tolaasii_PMS117	0.169196	25.7	2.4094	0.01
P_fluorescens_NZ011	P_fluorescens_R124	0.884596	0.989569		Pseudomonas_chlororaphis_subsp_aurantiaca_PB-St2	Pseudomonas_sp_GM74	0.157808	27.4	2.42675	0.03
P_fluorescens_NZ011	P_fluorescens_S12	0.849806	0.900154		Pseudomonas_chlororaphis_subsp_aurantiaca_PB-St2	Pseudomonas_fluorescens_ATCC_17400	0.166284	26.1	2.41405	0.02
P_fluorescens_NZ011	P_fluorescens_SBW25	0.834368	0.914988		Pseudomonas_chlororaphis_subsp_aurantiaca_PB-St2	Pseudomonas_sp_GM18	0.157902	27.3	2.42661	0.03
P_fluorescens_NZ011	P_fluorescens_SS101	0.829363	0.897182		Pseudomonas_chlororaphis_subsp_aurantiaca_PB-St2	Pseudomonas_fluorescens_S12	0.158385	27.3	2.42592	0.03
P_fluorescens_NZ011	P_fluorescens_WH6	0.835021	0.90701		Pseudomonas_chlororaphis_subsp_aurantiaca_PB-St2	Pseudomonas_fluorescens_Pf0-1	0.162931	26.6	2.41922	0.02
P_fluorescens_NZ011	P_fluorescens_Wayne1	0.838673	0.862695		Pseudomonas_chlororaphis_subsp_aurantiaca_PB-St2	Pseudomonas_sp_URIL14HWK12-I7	0.16107	26.9	2.42201	0.02
P_fluorescens_NZ011	P_fluorescens_Wood1R	0.846643	0.899364		Pseudomonas_chlororaphis_subsp_aurantiaca_PB-St2	Pseudomonas_sp_CFII68	0.157251	27.4	2.42754	0.03
P_fluorescens_NZ011	P_mandelii_36MFCvi1_1	0.859384	0.967037		Pseudomonas_chlororaphis_subsp_aurantiaca_PB-St2	Pseudomonas_fluorescens_Pf29Arp	0.161336	26.8	2.42161	0.02
P_fluorescens_NZ011	P_mandelii_JR-1	0.859338	0.970044		Pseudomonas_chlororaphis_subsp_aurantiaca_PB-St2	Pseudomonas_brassicacearum_DF41	0.162166	26.7	2.42038	0.02
P_fluorescens_NZ011	P_poae_RE_1_1_14	0.835076	0.91484		Pseudomonas_chlororaphis_subsp_aurantiaca_PB-St2	Pseudomonas_mandelii_36MFCvi11	0.158945	27.2	2.42512	0.03
P_fluorescens_NZ011	P_protegens_CHA0	0.834074	0.863612		Pseudomonas_chlororaphis_subsp_aurantiaca_PB-St2	Pseudomonas_fluorescens_SBW25	0.169345	25.7	2.40916	0.01
P_fluorescens_NZ011	P_protegens_Pf-5	0.83308	0.863251		Pseudomonas_chlororaphis_subsp_aurantiaca_PB-St2	Pseudomonas_poae_RE_1_1_14	0.169166	25.7	2.40945	0.01
P_fluorescens_NZ011	P_sp_2-92_2010	0.838953	0.920335		Pseudomonas_chlororaphis_subsp_aurantiaca_PB-St2	Pseudomonas_sp_PH1b	0.149939	28.6	2.43746	0.06
P_fluorescens_NZ011	P_sp_35MFCvi1_1	0.856187	0.965221		Pseudomonas_chlororaphis_subsp_aurantiaca_PB-St2	Pseudomonas_sp_GM17	0.0529189	59.3	2.79701	49.84
P_fluorescens_NZ011	P_sp_45MFCol3_1	0.858506	0.96673		Pseudomonas_chlororaphis_subsp_aurantiaca_PB-St2	Pseudomonas_sp_GM49	0.157297	27.4	2.42747	0.03
P_fluorescens_NZ011	P_sp_Ag1	0.839526	0.919043		Pseudomonas_chlororaphis_subsp_aurantiaca_PB-St2	Pseudomonas_sp_UK4	0.157805	27.4	2.42675	0.03
P_fluorescens_NZ011	P_sp_CBZ-4	0.844184	0.915326		Pseudomonas_chlororaphis_subsp_aurantiaca_PB-St2	Pseudomonas_fluorescens_NZ007	0.170504	25.5	2.40726	0.01
P_fluorescens_NZ011	P_sp_CF150	0.836296	0.902048		Pseudomonas_chlororaphis_subsp_aurantiaca_PB-St2	Pseudomonas_sp_GM25	0.161593	26.8	2.42123	0.02
P_fluorescens_NZ011	P_sp_CFII68	0.848019	0.900098		Pseudomonas_chlororaphis_subsp_aurantiaca_PB-St2	Pseudomonas_sp_H1h	0.165414	26.2	2.41541	0.02
P_fluorescens_NZ011	P_sp_CFT9	0.837017	0.902406		Pseudomonas_chlororaphis_subsp_aurantiaca_PB-St2	Pseudomonas_sp_45MFCol31	0.158113	27.3	2.42631	0.03
P_fluorescens_NZ011	P_sp_CHM02	0.839076	0.911902		Pseudomonas_chlororaphis_subsp_aurantiaca_PB-St2	Pseudomonas_sp_GM78	0.157597	27.4	2.42705	0.03
P_fluorescens_NZ011	P_sp_CMAA1215	0.836631	0.820216		Pseudomonas_chlororaphis_subsp_aurantiaca_PB-St2	Pseudomonas_brassicacearum_subsp_brassicacearum_NFM421	0.160102	27	2.42343	0.03
P_fluorescens_NZ011	P_sp_FH1	0.838394	0.918415		Pseudomonas_chlororaphis_subsp_aurantiaca_PB-St2	Pseudomonas_fluorescens_LMG_5329	0.169157	25.7	2.40946	0.01
P_fluorescens_NZ011	P_sp_FH4	0.843741	0.898694		Pseudomonas_chlororaphis_subsp_aurantiaca_PB-St2	Pseudomonas_sp_GM80	0.167492	25.9	2.41214	0.02
P_fluorescens_NZ011	P_sp_G5_2012	0.854486	0.919655		Pseudomonas_chlororaphis_subsp_aurantiaca_PB-St2	Pseudomonas_synxantha_BG33R	0.172508	25.2	2.40393	0.01
P_fluorescens_NZ011	P_sp_GM102	0.861731	0.966557		Pseudomonas_chlororaphis_subsp_aurantiaca_PB-St2	Pseudomonas_veronii_1YdBTEX2	0.164402	26.4	2.41698	0.02
P_fluorescens_NZ011	P_sp_GM16	0.921081	0.994166		Pseudomonas_chlororaphis_subsp_aurantiaca_PB-St2	Pseudomonas_fluorescens_BBc6R8	0.164889	26.3	2.41623	0.02
P_fluorescens_NZ011	P_sp_GM17	0.84833	0.888947		Pseudomonas_chlororaphis_subsp_aurantiaca_PB-St2	Pseudomonas_sp_GM30	0.161098	26.9	2.42197	0.02
P_fluorescens_NZ011	P_sp_GM18	0.862091	0.967067		Pseudomonas_chlororaphis_subsp_aurantiaca_PB-St2	Pseudomonas_fluorescens_NZ052	0.16989	25.6	2.40827	0.01
P_fluorescens_NZ011	P_sp_GM21	0.85409	0.963156		Pseudomonas_chlororaphis_subsp_aurantiaca_PB-St2	Pseudomonas_sp_PAMC_26793	0.166648	26	2.41348	0.02
P_fluorescens_NZ011	P_sp_GM24	0.921801	0.994373		Pseudomonas_chlororaphis_subsp_aurantiaca_PB-St2	Pseudomonas_extremaustralis_14-3_substr_14-3b	0.167536	25.9	2.41207	0.01
P_fluorescens_NZ011	P_sp_GM25	0.879919	0.979784		Pseudomonas_chlororaphis_subsp_aurantiaca_PB-St2	Pseudomonas_sp_GM50	0.158237	27.3	2.42613	0.03
P_fluorescens_NZ011	P_sp_GM30	0.886444	0.988935		Pseudomonas_chlororaphis_subsp_aurantiaca_PB-St2	Pseudomonas_fluorescens_BRIP34879	0.169691	25.6	2.40859	0.01
P_fluorescens_NZ011	P_sp_GM33	0.864041	0.941075		Pseudomonas_chlororaphis_subsp_aurantiaca_PB-St2	Pseudomonas_fluorescens_Wayne1	0.147026	29.1	2.44119	0.07
P_fluorescens_NZ011	P_sp_GM41_2012	0.855914	0.970785		Pseudomonas_chlororaphis_subsp_aurantiaca_PB-St2	Pseudomonas_fluorescens_WH6	0.169546	25.6	2.40883	0.01
P_fluorescens_NZ011	P_sp_GM48	0.860881	0.944566		Pseudomonas_chlororaphis_subsp_aurantiaca_PB-St2	Pseudomonas_mandelii_JR-1	0.161635	26.8	2.42117	0.02
P_fluorescens_NZ011	P_sp_GM49	0.860133	0.942486		Pseudomonas_chlororaphis_subsp_aurantiaca_PB-St2	Pseudomonas_fluorescens_R124	0.162721	26.6	2.41954	0.02
P_fluorescens_NZ011	P_sp_GM50	0.862599	0.966609		Pseudomonas_chlororaphis_subsp_aurantiaca_PB-St2	Pseudomonas_sp_QTF5	0.158318	27.3	2.42602	0.03
P_fluorescens_NZ011	P_sp_GM55	0.861781	0.941848		Pseudomonas_chlororaphis_subsp_aurantiaca_PB-St2	Pseudomonas_sp_Ag1	0.165734	26.2	2.41491	0.02
P_fluorescens_NZ011	P_sp_GM60	0.86258	0.968359		Pseudomonas_chlororaphis_subsp_aurantiaca_PB-St2	Pseudomonas_sp_GM16	0.169053	25.7	2.40963	0.01
P_fluorescens_NZ011	P_sp_GM67	0.86265	0.968952		Pseudomonas_chlororaphis_subsp_aurantiaca_PB-St2	Pseudomonas_corrugata_CFBP_5454	0.165915	26.1	2.41463	0.02
P_fluorescens_NZ011	P_sp_GM74	0.862442	0.937645		Pseudomonas_chlororaphis_subsp_aurantiaca_PB-St2	Pseudomonas_fluorescens_A506	0.170851	25.4	2.40669	0.01
P_fluorescens_NZ011	P_sp_GM78	0.858866	0.927162		Pseudomonas_chlororaphis_subsp_aurantiaca_PB-St2	Pseudomonas_sp_URMO17WK12-I12	0.164023	26.4	2.41756	0.02
P_fluorescens_NZ011	P_sp_GM79	0.858735	0.964925		Pseudomonas_chlororaphis_subsp_aurantiaca_PB-St2	Pseudomonas_fluorescens_EGD-AQ6	0.170474	25.5	2.40731	0.01
P_fluorescens_NZ011	P_sp_GM80	0.90496	0.994185		Pseudomonas_chlororaphis_subsp_aurantiaca_PB-St2	Pseudomonas_sp_GM41_2012	0.160243	27	2.42323	0.03
P_fluorescens_NZ011	P_sp_H1h	0.883907	0.986027		Pseudomonas_chlororaphis_subsp_aurantiaca_PB-St2	Pseudomonas_sp_GM55	0.159117	27.2	2.42487	0.03
P_fluorescens_NZ011	P_sp_PAMC_25886	0.839643	0.921925		Pseudomonas_chlororaphis_subsp_aurantiaca_PB-St2	Pseudomonas_sp_G52012	0.160245	27	2.42322	0.03
P_fluorescens_NZ011	P_sp_PAMC_26793	0.840524	0.924553		Pseudomonas_chlororaphis_subsp_aurantiaca_PB-St2	Pseudomonas_fluorescens_SS101	0.170703	25.5	2.40693	0.01
P_fluorescens_NZ011	P_sp_PH1b	0.840431	0.876604		Pseudomonas_chlororaphis_subsp_aurantiaca_PB-St2	Pseudomonas_sp_GM67	0.159595	27.1	2.42417	0.03
P_fluorescens_NZ011	P_sp_QTF5	0.863003	0.964954		Pseudomonas_chlororaphis_subsp_aurantiaca_PB-St2	Pseudomonas_protegens_CHA0	0.147859	29	2.44014	0.07
P_fluorescens_NZ011	P_sp_R62	0.885948	0.989116		Pseudomonas_chlororaphis_subsp_aurantiaca_PB-St2	Pseudomonas_sp_GM48	0.158343	27.3	2.42598	0.03
P_fluorescens_NZ011	P_sp_R81	0.838516	0.918005		Pseudomonas_chlororaphis_subsp_aurantiaca_PB-St2	Pseudomonas_chlororaphis_YL-1	0.032689	72.5	2.92174	82.45
P_fluorescens_NZ011	P_sp_TKP	0.830769	0.905204		Pseudomonas_chlororaphis_subsp_aurantiaca_PB-St2	Pseudomonas_sp_UW4	0.156638	27.5	2.4284	0.03
P_fluorescens_NZ011	P_sp_UK4	0.834008	0.896542		Pseudomonas_chlororaphis_subsp_aurantiaca_PB-St2	Pseudomonas_fluorescens_Q2-87	0.164462	26.4	2.41689	0.02
P_fluorescens_NZ011	P_sp_URIL14HWK12-I6	0.886478	0.990749		Pseudomonas_chlororaphis_subsp_aurantiaca_PB-St2	Pseudomonas_sp_URIL14HWK12-I6	0.162148	26.7	2.4204	0.02
P_fluorescens_NZ011	P_sp_URIL14HWK12-I7	0.843343	0.898891		Pseudomonas_chlororaphis_subsp_aurantiaca_PB-St2	Pseudomonas_fluorescens_Q8r1-96	0.160526	26.9	2.42281	0.03
P_fluorescens_NZ011	P_sp_URMO17WK12-I12	0.860993	0.969291		Pseudomonas_chlororaphis_subsp_aurantiaca_PB-St2	Pseudomonas_sp_PAMC_25886	0.166444	26.1	2.4138	0.02
P_fluorescens_NZ011	P_sp_UW4	0.856672	0.93723		Pseudomonas_chlororaphis_subsp_aurantiaca_PB-St2	Pseudomonas_fluorescens_FH5	0.170777	25.5	2.40681	0.01
P_fluorescens_NZ011	P_synxantha_BG33R	0.827276	0.911935		Pseudomonas_chlororaphis_subsp_aurantiaca_PB-St2	Pseudomonas_sp_R62	0.161424	26.8	2.42148	0.02
P_fluorescens_NZ011	P_tolaasii_6264	0.835568	0.923064		Pseudomonas_chlororaphis_subsp_aurantiaca_PB-St2	Pseudomonas_sp_CF150	0.169814	25.6	2.40839	0.01
P_fluorescens_NZ011	P_tolaasii_PMS117	0.835799	0.925212		Pseudomonas_chlororaphis_subsp_aurantiaca_PB-St2	Pseudomonas_sp_CMAA1215	0.154561	27.9	2.43129	0.04
P_fluorescens_NZ011	P_umsongensis_20MFCvi11	0.856187	0.965218		Pseudomonas_chlororaphis_subsp_aurantiaca_PB-St2	Pseudomonas_sp_R81	0.170478	25.5	2.4073	0.01
P_fluorescens_NZ011	P_umsongensis_UNC430CL58Col	0.858505	0.966295		Pseudomonas_chlororaphis_subsp_aurantiaca_PB-St2	Pseudomonas_fluorescens_NCIMB_11764	0.158438	27.3	2.42585	0.03
P_fluorescens_NZ011	P_veronii_1YdBTEX2	0.842351	0.919569		Pseudomonas_chlororaphis_subsp_aurantiaca_PB-St2	Pseudomonas_brassicacearum_51MFCVI21	0.160836	26.9	2.42235	0.03
P_fluorescens_NZ052	P_fluorescens_NZI7	0.842699	0.949834		Pseudomonas_chlororaphis_HT66	Pseudomonas_sp_GM79	0.159634	27.1	2.42412	0.03
P_fluorescens_NZ052	P_fluorescens_Pf0-1	0.835979	0.946982		Pseudomonas_chlororaphis_HT66	Pseudomonas_sp_TKP	0.169061	25.7	2.40962	0.01
P_fluorescens_NZ052	P_fluorescens_Pf29Arp	0.8374	0.96343		Pseudomonas_chlororaphis_HT66	Pseudomonas_sp_GM24	0.1683	25.8	2.41085	0.01
P_fluorescens_NZ052	P_fluorescens_Q2-87	0.838711	0.964092		Pseudomonas_chlororaphis_HT66	Pseudomonas_sp_2-9_22010	0.170816	25.5	2.40675	0.01
P_fluorescens_NZ052	P_fluorescens_Q8r1-96	0.836831	0.96608		Pseudomonas_chlororaphis_HT66	Pseudomonas_tolaasii_PMS117	0.170847	25.4	2.4067	0.01
P_fluorescens_NZ052	P_fluorescens_R124	0.841723	0.933993		Pseudomonas_chlororaphis_HT66	Pseudomonas_sp_GM74	0.158287	27.3	2.42606	0.03
P_fluorescens_NZ052	P_fluorescens_S12	0.840025	0.967601		Pseudomonas_chlororaphis_HT66	Pseudomonas_fluorescens_ATCC_17400	0.166223	26.1	2.41415	0.02
P_fluorescens_NZ052	P_fluorescens_SBW25	0.898104	0.995288		Pseudomonas_chlororaphis_HT66	Pseudomonas_sp_GM18	0.157529	27.4	2.42714	0.03
P_fluorescens_NZ052	P_fluorescens_SS101	0.858009	0.990654		Pseudomonas_chlororaphis_HT66	Pseudomonas_fluorescens_S12	0.15816	27.3	2.42624	0.03
P_fluorescens_NZ052	P_fluorescens_WH6	0.883992	0.992932		Pseudomonas_chlororaphis_HT66	Pseudomonas_fluorescens_Pf0-1	0.162247	26.7	2.42025	0.02
P_fluorescens_NZ052	P_fluorescens_Wayne1	0.839429	0.94508		Pseudomonas_chlororaphis_HT66	Pseudomonas_sp_URIL14HWK12-I7	0.161784	26.7	2.42095	0.02
P_fluorescens_NZ052	P_fluorescens_Wood1R	0.841375	0.968286		Pseudomonas_chlororaphis_HT66	Pseudomonas_sp_CFII68	0.157602	27.4	2.42704	0.03
P_fluorescens_NZ052	P_mandelii_36MFCvi1_1	0.843376	0.963374		Pseudomonas_chlororaphis_HT66	Pseudomonas_fluorescens_Pf29Arp	0.161901	26.7	2.42077	0.02
P_fluorescens_NZ052	P_mandelii_JR-1	0.841606	0.960055		Pseudomonas_chlororaphis_HT66	Pseudomonas_brassicacearum_DF41	0.161503	26.8	2.42137	0.02
P_fluorescens_NZ052	P_poae_RE_1_1_14	0.86685	0.987868		Pseudomonas_chlororaphis_HT66	Pseudomonas_mandelii_36MFCvi11	0.158833	27.2	2.42528	0.03
P_fluorescens_NZ052	P_protegens_CHA0	0.838606	0.945733		Pseudomonas_chlororaphis_HT66	Pseudomonas_fluorescens_SBW25	0.169913	25.6	2.40823	0.01
P_fluorescens_NZ052	P_protegens_Pf-5	0.835808	0.945515		Pseudomonas_chlororaphis_HT66	Pseudomonas_poae_RE_1_1_14	0.169011	25.7	2.4097	0.01
P_fluorescens_NZ052	P_sp_2-92_2010	0.941259	0.99866		Pseudomonas_chlororaphis_HT66	Pseudomonas_sp_PH1b	0.149667	28.7	2.43781	0.06
P_fluorescens_NZ052	P_sp_35MFCvi1_1	0.842489	0.962273		Pseudomonas_chlororaphis_HT66	Pseudomonas_sp_GM17	0.0526094	59.4	2.80009	50.44
P_fluorescens_NZ052	P_sp_45MFCol3_1	0.843476	0.964545		Pseudomonas_chlororaphis_HT66	Pseudomonas_sp_GM49	0.156835	27.5	2.42812	0.03
P_fluorescens_NZ052	P_sp_Ag1	0.873944	0.984052		Pseudomonas_chlororaphis_HT66	Pseudomonas_sp_UK4	0.158261	27.3	2.4261	0.03
P_fluorescens_NZ052	P_sp_CBZ-4	0.890933	0.991646		Pseudomonas_chlororaphis_HT66	Pseudomonas_fluorescens_NZ007	0.170843	25.4	2.4067	0.01
P_fluorescens_NZ052	P_sp_CF150	0.877091	0.990607		Pseudomonas_chlororaphis_HT66	Pseudomonas_sp_GM25	0.162337	26.7	2.42012	0.02
P_fluorescens_NZ052	P_sp_CFII68	0.83806	0.969123		Pseudomonas_chlororaphis_HT66	Pseudomonas_sp_H1h	0.165359	26.2	2.4155	0.02
P_fluorescens_NZ052	P_sp_CFT9	0.877407	0.991038		Pseudomonas_chlororaphis_HT66	Pseudomonas_sp_45MFCol31	0.158194	27.3	2.4262	0.03
P_fluorescens_NZ052	P_sp_CHM02	0.906825	0.996921		Pseudomonas_chlororaphis_HT66	Pseudomonas_sp_GM78	0.157375	27.4	2.42736	0.03
P_fluorescens_NZ052	P_sp_CMAA1215	0.835085	0.920878		Pseudomonas_chlororaphis_HT66	Pseudomonas_brassicacearum_subsp_brassicacearum_NFM421	0.161574	26.8	2.42126	0.02
P_fluorescens_NZ052	P_sp_FH1	0.938892	0.99898		Pseudomonas_chlororaphis_HT66	Pseudomonas_fluorescens_LMG_5329	0.169943	25.6	2.40818	0.01
P_fluorescens_NZ052	P_sp_FH4	0.864335	0.977583		Pseudomonas_chlororaphis_HT66	Pseudomonas_sp_GM80	0.167928	25.9	2.41144	0.01
P_fluorescens_NZ052	P_sp_G5_2012	0.837945	0.966781		Pseudomonas_chlororaphis_HT66	Pseudomonas_synxantha_BG33R	0.172613	25.2	2.40375	0.01
P_fluorescens_NZ052	P_sp_GM102	0.842723	0.950804		Pseudomonas_chlororaphis_HT66	Pseudomonas_veronii_1YdBTEX2	0.163943	26.4	2.41768	0.02
P_fluorescens_NZ052	P_sp_GM16	0.836581	0.912376		Pseudomonas_chlororaphis_HT66	Pseudomonas_fluorescens_BBc6R8	0.16612	26.1	2.41431	0.02
P_fluorescens_NZ052	P_sp_GM17	0.841804	0.959285		Pseudomonas_chlororaphis_HT66	Pseudomonas_sp_GM30	0.162787	26.6	2.41944	0.02
P_fluorescens_NZ052	P_sp_GM18	0.844532	0.962241		Pseudomonas_chlororaphis_HT66	Pseudomonas_fluorescens_NZ052	0.170404	25.5	2.40743	0.01
P_fluorescens_NZ052	P_sp_GM21	0.840077	0.945872		Pseudomonas_chlororaphis_HT66	Pseudomonas_sp_PAMC_26793	0.168241	25.8	2.41094	0.01
P_fluorescens_NZ052	P_sp_GM24	0.83686	0.914474		Pseudomonas_chlororaphis_HT66	Pseudomonas_extremaustralis_14-3_substr_14-3b	0.167371	25.9	2.41233	0.02
P_fluorescens_NZ052	P_sp_GM25	0.840554	0.943875		Pseudomonas_chlororaphis_HT66	Pseudomonas_sp_GM50	0.159439	27.1	2.4244	0.03
P_fluorescens_NZ052	P_sp_GM30	0.840492	0.93514		Pseudomonas_chlororaphis_HT66	Pseudomonas_fluorescens_BRIP34879	0.169196	25.7	2.4094	0.01
P_fluorescens_NZ052	P_sp_GM33	0.841446	0.963145		Pseudomonas_chlororaphis_HT66	Pseudomonas_fluorescens_Wayne1	0.146397	29.2	2.44198	0.08
P_fluorescens_NZ052	P_sp_GM41_2012	0.838098	0.953461		Pseudomonas_chlororaphis_HT66	Pseudomonas_fluorescens_WH6	0.169712	25.6	2.40856	0.01
P_fluorescens_NZ052	P_sp_GM48	0.842283	0.952562		Pseudomonas_chlororaphis_HT66	Pseudomonas_mandelii_JR-1	0.162565	26.6	2.41978	0.02
P_fluorescens_NZ052	P_sp_GM49	0.839983	0.954283		Pseudomonas_chlororaphis_HT66	Pseudomonas_fluorescens_R124	0.16308	26.6	2.419	0.02
[truncated: 2,373 more rows]
