# Supplementary material for: Genomic and Genetic Diversity within the Pseudomonas fluorescens Complex
Source: PLoS One. 2016 Feb 25;11(2):e0150183. doi: 10.1371/journal.pone.0150183 (PMC4767706; doi:10.1371/journal.pone.0150183)
Supplement: S4 Table — (ODS) [file pone.0150183.s009.ods]

## Sheet: Sheet1
Distance matrix file	F	T	ANIb/TETRA	MRI	GGD	Probability_same_species	dDDH	CI.dDDH	Final_threshold
GBDP_BP_WL38_F8_cov_D4.epf	0	0,127175		0,98425069	0,127175	0,33	33	2,464708
GBDP_BP_WL38_F8_cov_D4.epf	0,05	0,12941		0,98425069	0,12941	0,28	32,5	2,462097
GBDP_BP_WL38_F8_cov_D4.epf	0,1	0,13122		0,98891876	0,13122	0,24	32,1	2,46
GBDP_BP_WL38_F8_cov_D4.epf	0,15	0,131655		0,98891876	0,131655	0,23	32	2,459497
GBDP_BP_WL38_F8_cov_D4.epf	0,2	0,13257		1	0,13257	0,22	31,8	2,45844
GBDP_BP_WL38_F8_cov_D4.epf	0,25	0,132915		1	0,132915	0,21	31,8	2,458042	0,132915
GBDP_BP_WL38_F8_cov_D4.epf	0,3	0,133355		1	0,133355	0,21	31,7	2,457533
GBDP_BP_WL38_F8_cov_D4.epf	0,35	0,13316		0,98891876	0,13316	0,21	31,7	2,457759
GBDP_BP_WL38_F8_cov_D4.epf	0,4	0,13326		0,98891876	0,13326	0,21	31,7	2,457643
GBDP_BP_WL38_F8_cov_D4.epf	0,45	0,13381		0,98891876	0,13381	0,2	31,6	2,457007
GBDP_BP_WL38_F8_cov_D4.epf	0,5	0,133935		0,98891876	0,133935	0,2	31,6	2,456863
GBDP_BP_WL38_F8_cov_D4.epf	0,55	0,134135		0,98891876	0,134135	0,19	31,5	2,456632
GBDP_BP_WL38_F8_cov_D4.epf	0,6	0,134365		0,98891876	0,134365	0,19	31,5	2,456366
GBDP_BP_WL38_F8_cov_D4.epf	0,65	0,134645		0,98891876	0,134645	0,19	31,4	2,456042
GBDP_BP_WL38_F8_cov_D4.epf	0,7	0,134865		0,98891876	0,134865	0,18	31,4	2,455787
GBDP_BP_WL38_F8_cov_D4.epf	0,75	0,13508		0,98891876	0,13508	0,18	31,3	2,455538
GBDP_BP_WL38_F8_cov_D4.epf	0,8	0,135235		0,98891876	0,135235	0,18	31,3	2,455358
GBDP_BP_WL38_F8_cov_D4.epf	0,85	0,137025		0,98891876	0,137025	0,16	31	2,453276
GBDP_BP_WL38_F8_cov_D4.epf	0,9	0,13727		0,98891876	0,13727	0,15	30,9	2,45299
GBDP_BP_WL38_F8_cov_D4.epf	0,95	0,13807		0,98891876	0,13807	0,14	30,8	2,452053
GBDP_BP_WL38_F8_cov_D4.epf	1	0,14109		1	0,14109	0,11	30,2	2,448478
ANIb.epf	0	0,09676	90,324	0,40909043
ANIb.epf	0,05	0,10974	89,026	0,71073129
ANIb.epf	0,1	0,11332	88,668	0,85379211
ANIb.epf	0,15	0,116105	88,3895	0,8650038
ANIb.epf	0,2	0,11537	88,463	0,90147985
ANIb.epf	0,25	0,11632	88,368	0,89629993
ANIb.epf	0,3	0,11652	88,348	0,89578467
ANIb.epf	0,35	0,12313	87,687	0,88537628
ANIb.epf	0,4	0,117325	88,2675	0,89578467
ANIb.epf	0,45	0,12474	87,526	0,89227954
ANIb.epf	0,5	0,12511	87,489	0,89227954
ANIb.epf	0,55	0,121035	87,8965	0,93684931
ANIb.epf	0,6	0,12854	87,146	0,89227954
ANIb.epf	0,65	0,121685	87,8315	0,91041197
ANIb.epf	0,7	0,12189	87,811	0,87871884
ANIb.epf	0,75	0,13097	86,903	0,86704878
ANIb.epf	0,8	0,133495	86,6505	0,86704878
ANIb.epf	0,85	0,13582	86,418	0,86704878
ANIb.epf	0,9	0,136515	86,3485	0,9457875
ANIb.epf	0,95	0,140095	85,9905	0,9457875
ANIb.epf	1	0,152325	84,7675	0,97197085					0,152325
